# Supplementary material for: Wave patterns organize cellular protrusions and control cortical dynamics
Source: Mol Syst Biol. 2019 Mar 12;15(3):e8585. doi: 10.15252/msb.20188585 (PMC6413885; doi:10.15252/msb.20188585)
Supplement: Supplementary file 2 — Movie EV1 [file MSB-15-e8585-s002.zip › Readme_EV1.txt]

Movie EV1. 
Time-lapse confocal videos of PHcrac (red) and RalGDS (green) on the basal surface of a giant cell. Images were acquired every 5 sec and the videos are shown at 10 frame/sec. Related to Figure 1.
