# Supplementary material for: Wave patterns organize cellular protrusions and control cortical dynamics
Source: Mol Syst Biol. 2019 Mar 12;15(3):e8585. doi: 10.15252/msb.20188585 (PMC6413885; doi:10.15252/msb.20188585)
Supplement: Supplementary file 3 — Movie EV2 [file MSB-15-e8585-s003.zip]

Archive with 5 entries (4 files):
- Movie_EV2.mov
- Readme_EV2.txt
- __MACOSX/
- __MACOSX/._Movie_EV2.mov
- __MACOSX/._Readme_EV2.txt
