# Supplementary material for: Wave patterns organize cellular protrusions and control cortical dynamics
Source: Mol Syst Biol. 2019 Mar 12;15(3):e8585. doi: 10.15252/msb.20188585 (PMC6413885; doi:10.15252/msb.20188585)
Supplement: Supplementary file 3 — Movie EV2 [file MSB-15-e8585-s003.zip › Readme_EV2.txt]

Movie EV2. 
Time-lapse simulation videos of CEN (left) and STEN (right) showing wave propagation in 2D space before and after the perturbation (increasing positive feedback of STEN, Inp54p-type) is introduced. Related to Figure 4.
