# Supplementary material for: Wave patterns organize cellular protrusions and control cortical dynamics
Source: Mol Syst Biol. 2019 Mar 12;15(3):e8585. doi: 10.15252/msb.20188585 (PMC6413885; doi:10.15252/msb.20188585)
Supplement: Supplementary file 4 — Movie EV3 [file MSB-15-e8585-s004.zip › Readme_EV3.txt]

Movie EV3. 
Time-lapse confocal videos of LimE on the basal surface of giant cells before and after recruiting Inp54p. Rapamycin was added at time 07:30 min:sec. Images were acquired every 15 sec and the videos are shown at 20 frame/sec. Related to Figure 4.
