# Supplementary material for: Wave patterns organize cellular protrusions and control cortical dynamics
Source: Mol Syst Biol. 2019 Mar 12;15(3):e8585. doi: 10.15252/msb.20188585 (PMC6413885; doi:10.15252/msb.20188585)
Supplement: Supplementary file 6 — Movie EV5 [file MSB-15-e8585-s006.zip › Readme_EV5.txt]

Movie EV5. 
Time-lapse confocal videos of Inp54p (left) and PHcrac (right) on the basal surface of giant cells before and after recruiting Inp54p, under the treatment of LatrunculinA. Rapamycin was added at time 12:30 min:sec. Images were acquired every 15 sec and the videos are shown at 20 frame/sec. Related to Figure 4.
