# Supplementary material for: Wave patterns organize cellular protrusions and control cortical dynamics
Source: Mol Syst Biol. 2019 Mar 12;15(3):e8585. doi: 10.15252/msb.20188585 (PMC6413885; doi:10.15252/msb.20188585)
Supplement: Supplementary file 8 — Movie EV7 [file MSB-15-e8585-s008.zip › Readme_EV7.txt]

Movie EV7. 
Time-lapse confocal videos of LimE (green) and PHcrac (red) on the basal surface of a giant cell before and after recruiting PKBA. Rapamycin was added at time 07:45 min:sec. Images were acquired every 15 sec and the videos are shown at 15 frame/sec. Related to Figure 5.
