# Supplementary material for: Wave patterns organize cellular protrusions and control cortical dynamics
Source: Mol Syst Biol. 2019 Mar 12;15(3):e8585. doi: 10.15252/msb.20188585 (PMC6413885; doi:10.15252/msb.20188585)
Supplement: Supplementary file 9 — Movie EV8 [file MSB-15-e8585-s009.zip › Readme_EV8.txt]

Movie EV8. 
Time-lapse confocal videos of Inp54p (left) and PHcrac (right) on the basal surface of giant cells before and after recruiting PKBA, under the treatment of LatrunculinA. Rapamycin was added at time 12:30 min:sec. The cell labeled with �No recruitment� does not have PKBA recruitment thus can serve as internal control. Images were acquired every 15 sec and the videos are shown at 20 frame/sec. Related to Figure 4.
