# Supplementary material for: Wave patterns organize cellular protrusions and control cortical dynamics
Source: Mol Syst Biol. 2019 Mar 12;15(3):e8585. doi: 10.15252/msb.20188585 (PMC6413885; doi:10.15252/msb.20188585)
Supplement: Supplementary file 10 — Movie EV9 [file MSB-15-e8585-s010.zip › Readme_EV9.txt]

Movie EV9. 
Time-lapse simulation videos of CEN (left) and STEN (right) showing wave propagation in 2D space before and after the perturbation (lowering threshold of CEN and increasing threshold of STEN, PKBA-type) is introduced. Related to Figure 5.
