# Supplementary material for: Wave patterns organize cellular protrusions and control cortical dynamics
Source: Mol Syst Biol. 2019 Mar 12;15(3):e8585. doi: 10.15252/msb.20188585 (PMC6413885; doi:10.15252/msb.20188585)
Supplement: Supplementary file 11 — Movie EV10 [file MSB-15-e8585-s011.zip › Readme_EV10.txt]

Movie EV10. 
Time-lapse confocal videos of LimE in single cells before and after recruiting RacGEF1?N. Rapamycin was added at time 06:15 min:sec. Images were acquired every 15 sec and the video is shown at 15 frame/sec. Related to Figure 6.
