# Supplementary material for: Wave patterns organize cellular protrusions and control cortical dynamics
Source: Mol Syst Biol. 2019 Mar 12;15(3):e8585. doi: 10.15252/msb.20188585 (PMC6413885; doi:10.15252/msb.20188585)
Supplement: Supplementary file 15 — Movie EV14 [file MSB-15-e8585-s015.zip › Readme_EV14.txt]

Movie EV14. 
Time-lapse confocal videos of LimE in cells after recruiting PKBA (left) or RacGEF1?N (right). Images were acquired every 2 sec and the videos are shown at 15 frame/sec. Related to Figure 8.
