# Supplementary material for: Wave patterns organize cellular protrusions and control cortical dynamics
Source: Mol Syst Biol. 2019 Mar 12;15(3):e8585. doi: 10.15252/msb.20188585 (PMC6413885; doi:10.15252/msb.20188585)
Supplement: Supplementary file 16 — Movie EV15 [file MSB-15-e8585-s016.zip › Readme_EV15.txt]

Movie EV15. 
Level set simulations of cell morphology changes before and after the different perturbations are introduced. The corresponding perturbation is indicated in the title. Fluorescent green denotes higher levels of activity on the membrane. Related to Figure 8. 
