# Supplementary material for: Wave patterns organize cellular protrusions and control cortical dynamics
Source: Mol Syst Biol. 2019 Mar 12;15(3):e8585. doi: 10.15252/msb.20188585 (PMC6413885; doi:10.15252/msb.20188585)
Supplement: Supplementary file 17 — Source Data for Appendix [file MSB-15-e8585-s025.zip]

Archive with 175 entries (160 files):
- Source_data_for_Appendix/
- Source_data_for_Appendix/.DS_Store
- Source_data_for_Appendix/Appendix_Fig_S4/
- Source_data_for_Appendix/Appendix_Fig_S4/README.txt
- Source_data_for_Appendix/Appendix_Fig_S4/S4C/
- Source_data_for_Appendix/Appendix_Fig_S4/S4C/RasC14.pdf
- Source_data_for_Appendix/Appendix_Fig_S4/S4C/RasC4.pdf
- Source_data_for_Appendix/Appendix_Fig_S4/S4C/RasC5.pdf
- Source_data_for_Appendix/Appendix_Fig_S4/S4C/RasC15.pdf
- Source_data_for_Appendix/Appendix_Fig_S4/S4C/RasC17.pdf
- Source_data_for_Appendix/Appendix_Fig_S4/S4C/RasC7.pdf
- Source_data_for_Appendix/Appendix_Fig_S4/S4C/RasC6.pdf
- Source_data_for_Appendix/Appendix_Fig_S4/S4C/RasC16.pdf
- Source_data_for_Appendix/Appendix_Fig_S4/S4C/RasC12.pdf
- Source_data_for_Appendix/Appendix_Fig_S4/S4C/RasC2.pdf
- Source_data_for_Appendix/Appendix_Fig_S4/S4C/RasC3.pdf
- Source_data_for_Appendix/Appendix_Fig_S4/S4C/RasC13.pdf
- Source_data_for_Appendix/Appendix_Fig_S4/S4C/RasC11.pdf
- Source_data_for_Appendix/Appendix_Fig_S4/S4C/RasC1.pdf
- Source_data_for_Appendix/Appendix_Fig_S4/S4C/RasC10.pdf
- Source_data_for_Appendix/Appendix_Fig_S4/S4C/RasC21.pdf
- Source_data_for_Appendix/Appendix_Fig_S4/S4C/RasC20.pdf
- Source_data_for_Appendix/Appendix_Fig_S4/S4C/RasC22.pdf
- Source_data_for_Appendix/Appendix_Fig_S4/S4C/RasC18.pdf
- Source_data_for_Appendix/Appendix_Fig_S4/S4C/RasC8.pdf
- Source_data_for_Appendix/Appendix_Fig_S4/S4C/RasC9.pdf
- Source_data_for_Appendix/Appendix_Fig_S4/S4C/RasC19.pdf
- Source_data_for_Appendix/Appendix_Fig_S4/S4D/
- Source_data_for_Appendix/Appendix_Fig_S4/S4D/9.pdf
- Source_data_for_Appendix/Appendix_Fig_S4/S4D/8.pdf
- Source_data_for_Appendix/Appendix_Fig_S4/S4D/16.pdf
- Source_data_for_Appendix/Appendix_Fig_S4/S4D/17.pdf
- Source_data_for_Appendix/Appendix_Fig_S4/S4D/15.pdf
- Source_data_for_Appendix/Appendix_Fig_S4/S4D/14.pdf
- Source_data_for_Appendix/Appendix_Fig_S4/S4D/10.pdf
- Source_data_for_Appendix/Appendix_Fig_S4/S4D/11.pdf
- Source_data_for_Appendix/Appendix_Fig_S4/S4D/13.pdf
- Source_data_for_Appendix/Appendix_Fig_S4/S4D/12.pdf
- Source_data_for_Appendix/Appendix_Fig_S4/S4D/19.pdf
- Source_data_for_Appendix/Appendix_Fig_S4/S4D/18.pdf
- Source_data_for_Appendix/Appendix_Fig_S4/S4D/6.pdf
- Source_data_for_Appendix/Appendix_Fig_S4/S4D/7.pdf
- Source_data_for_Appendix/Appendix_Fig_S4/S4D/5.pdf
- Source_data_for_Appendix/Appendix_Fig_S4/S4D/4.pdf
- Source_data_for_Appendix/Appendix_Fig_S4/S4D/1.pdf
- Source_data_for_Appendix/Appendix_Fig_S4/S4D/3.pdf
- Source_data_for_Appendix/Appendix_Fig_S4/S4D/2.pdf
- Source_data_for_Appendix/Appendix_Fig_S4/S4E/
- Source_data_for_Appendix/Appendix_Fig_S4/S4E/9.pdf
- Source_data_for_Appendix/Appendix_Fig_S4/S4E/8.pdf
- Source_data_for_Appendix/Appendix_Fig_S4/S4E/15.pdf
- Source_data_for_Appendix/Appendix_Fig_S4/S4E/14.pdf
- Source_data_for_Appendix/Appendix_Fig_S4/S4E/10.pdf
- Source_data_for_Appendix/Appendix_Fig_S4/S4E/11.pdf
- Source_data_for_Appendix/Appendix_Fig_S4/S4E/13.pdf
- Source_data_for_Appendix/Appendix_Fig_S4/S4E/12.pdf
- Source_data_for_Appendix/Appendix_Fig_S4/S4E/6.pdf
- Source_data_for_Appendix/Appendix_Fig_S4/S4E/7.pdf
- Source_data_for_Appendix/Appendix_Fig_S4/S4E/5.pdf
- Source_data_for_Appendix/Appendix_Fig_S4/S4E/4.pdf
- Source_data_for_Appendix/Appendix_Fig_S4/S4E/1.pdf
- Source_data_for_Appendix/Appendix_Fig_S4/S4E/3.pdf
- Source_data_for_Appendix/Appendix_Fig_S4/S4E/2.pdf
- Source_data_for_Appendix/Appendix_Fig_S4/S4F/
- Source_data_for_Appendix/Appendix_Fig_S4/S4F/9.pdf
- Source_data_for_Appendix/Appendix_Fig_S4/S4F/8.pdf
- Source_data_for_Appendix/Appendix_Fig_S4/S4F/16.pdf
- Source_data_for_Appendix/Appendix_Fig_S4/S4F/15.pdf
- Source_data_for_Appendix/Appendix_Fig_S4/S4F/14.pdf
- Source_data_for_Appendix/Appendix_Fig_S4/S4F/10.pdf
- Source_data_for_Appendix/Appendix_Fig_S4/S4F/11.pdf
- Source_data_for_Appendix/Appendix_Fig_S4/S4F/13.pdf
- Source_data_for_Appendix/Appendix_Fig_S4/S4F/12.pdf
- Source_data_for_Appendix/Appendix_Fig_S4/S4F/6.pdf
- Source_data_for_Appendix/Appendix_Fig_S4/S4F/7.pdf
- Source_data_for_Appendix/Appendix_Fig_S4/S4F/5.pdf
- Source_data_for_Appendix/Appendix_Fig_S4/S4F/4.pdf
- Source_data_for_Appendix/Appendix_Fig_S4/S4F/1.pdf
- Source_data_for_Appendix/Appendix_Fig_S4/S4F/3.pdf
- Source_data_for_Appendix/Appendix_Fig_S4/S4F/2.pdf
- Source_data_for_Appendix/Appendix_Fig_S3/
- Source_data_for_Appendix/Appendix_Fig_S3/Appendix_Fig_S2.xlsx
- Source_data_for_Appendix/Appendix_Fig_S3/README.txt
- Source_data_for_Appendix/Appendix_Fig_S3/Appendix_Fig_S3G.xlsx
- __MACOSX/
- __MACOSX/._Source_data_for_Appendix
- __MACOSX/Source_data_for_Appendix/
- __MACOSX/Source_data_for_Appendix/._.DS_Store
- __MACOSX/Source_data_for_Appendix/._Appendix_Fig_S4
- __MACOSX/Source_data_for_Appendix/Appendix_Fig_S4/
- __MACOSX/Source_data_for_Appendix/Appendix_Fig_S4/._S4C
- __MACOSX/Source_data_for_Appendix/Appendix_Fig_S4/._S4D
- __MACOSX/Source_data_for_Appendix/Appendix_Fig_S4/._S4E
- __MACOSX/Source_data_for_Appendix/Appendix_Fig_S4/._README.txt
- __MACOSX/Source_data_for_Appendix/Appendix_Fig_S4/._S4F
- __MACOSX/Source_data_for_Appendix/Appendix_Fig_S4/S4C/
- __MACOSX/Source_data_for_Appendix/Appendix_Fig_S4/S4C/._RasC14.pdf
- __MACOSX/Source_data_for_Appendix/Appendix_Fig_S4/S4C/._RasC4.pdf
- __MACOSX/Source_data_for_Appendix/Appendix_Fig_S4/S4C/._RasC5.pdf
- __MACOSX/Source_data_for_Appendix/Appendix_Fig_S4/S4C/._RasC15.pdf
- __MACOSX/Source_data_for_Appendix/Appendix_Fig_S4/S4C/._RasC17.pdf
- __MACOSX/Source_data_for_Appendix/Appendix_Fig_S4/S4C/._RasC7.pdf
- __MACOSX/Source_data_for_Appendix/Appendix_Fig_S4/S4C/._RasC6.pdf
- __MACOSX/Source_data_for_Appendix/Appendix_Fig_S4/S4C/._RasC16.pdf
- __MACOSX/Source_data_for_Appendix/Appendix_Fig_S4/S4C/._RasC12.pdf
- __MACOSX/Source_data_for_Appendix/Appendix_Fig_S4/S4C/._RasC2.pdf
- __MACOSX/Source_data_for_Appendix/Appendix_Fig_S4/S4C/._RasC3.pdf
- __MACOSX/Source_data_for_Appendix/Appendix_Fig_S4/S4C/._RasC13.pdf
- __MACOSX/Source_data_for_Appendix/Appendix_Fig_S4/S4C/._RasC11.pdf
- __MACOSX/Source_data_for_Appendix/Appendix_Fig_S4/S4C/._RasC1.pdf
- __MACOSX/Source_data_for_Appendix/Appendix_Fig_S4/S4C/._RasC10.pdf
- __MACOSX/Source_data_for_Appendix/Appendix_Fig_S4/S4C/._RasC21.pdf
- __MACOSX/Source_data_for_Appendix/Appendix_Fig_S4/S4C/._RasC20.pdf
- __MACOSX/Source_data_for_Appendix/Appendix_Fig_S4/S4C/._RasC22.pdf
- __MACOSX/Source_data_for_Appendix/Appendix_Fig_S4/S4C/._RasC18.pdf
- __MACOSX/Source_data_for_Appendix/Appendix_Fig_S4/S4C/._RasC8.pdf
- __MACOSX/Source_data_for_Appendix/Appendix_Fig_S4/S4C/._RasC9.pdf
- __MACOSX/Source_data_for_Appendix/Appendix_Fig_S4/S4C/._RasC19.pdf
- __MACOSX/Source_data_for_Appendix/Appendix_Fig_S4/S4D/
- __MACOSX/Source_data_for_Appendix/Appendix_Fig_S4/S4D/._9.pdf
- __MACOSX/Source_data_for_Appendix/Appendix_Fig_S4/S4D/._8.pdf
- __MACOSX/Source_data_for_Appendix/Appendix_Fig_S4/S4D/._16.pdf
- __MACOSX/Source_data_for_Appendix/Appendix_Fig_S4/S4D/._17.pdf
- __MACOSX/Source_data_for_Appendix/Appendix_Fig_S4/S4D/._15.pdf
- __MACOSX/Source_data_for_Appendix/Appendix_Fig_S4/S4D/._14.pdf
- __MACOSX/Source_data_for_Appendix/Appendix_Fig_S4/S4D/._10.pdf
- __MACOSX/Source_data_for_Appendix/Appendix_Fig_S4/S4D/._11.pdf
- __MACOSX/Source_data_for_Appendix/Appendix_Fig_S4/S4D/._13.pdf
- __MACOSX/Source_data_for_Appendix/Appendix_Fig_S4/S4D/._12.pdf
- __MACOSX/Source_data_for_Appendix/Appendix_Fig_S4/S4D/._19.pdf
- __MACOSX/Source_data_for_Appendix/Appendix_Fig_S4/S4D/._18.pdf
- __MACOSX/Source_data_for_Appendix/Appendix_Fig_S4/S4D/._6.pdf
- __MACOSX/Source_data_for_Appendix/Appendix_Fig_S4/S4D/._7.pdf
- __MACOSX/Source_data_for_Appendix/Appendix_Fig_S4/S4D/._5.pdf
- __MACOSX/Source_data_for_Appendix/Appendix_Fig_S4/S4D/._4.pdf
- __MACOSX/Source_data_for_Appendix/Appendix_Fig_S4/S4D/._1.pdf
- __MACOSX/Source_data_for_Appendix/Appendix_Fig_S4/S4D/._3.pdf
- __MACOSX/Source_data_for_Appendix/Appendix_Fig_S4/S4D/._2.pdf
- __MACOSX/Source_data_for_Appendix/Appendix_Fig_S4/S4E/
- __MACOSX/Source_data_for_Appendix/Appendix_Fig_S4/S4E/._9.pdf
- __MACOSX/Source_data_for_Appendix/Appendix_Fig_S4/S4E/._8.pdf
- __MACOSX/Source_data_for_Appendix/Appendix_Fig_S4/S4E/._15.pdf
- __MACOSX/Source_data_for_Appendix/Appendix_Fig_S4/S4E/._14.pdf
- __MACOSX/Source_data_for_Appendix/Appendix_Fig_S4/S4E/._10.pdf
- __MACOSX/Source_data_for_Appendix/Appendix_Fig_S4/S4E/._11.pdf
- __MACOSX/Source_data_for_Appendix/Appendix_Fig_S4/S4E/._13.pdf
- __MACOSX/Source_data_for_Appendix/Appendix_Fig_S4/S4E/._12.pdf
- __MACOSX/Source_data_for_Appendix/Appendix_Fig_S4/S4E/._6.pdf
- __MACOSX/Source_data_for_Appendix/Appendix_Fig_S4/S4E/._7.pdf
- __MACOSX/Source_data_for_Appendix/Appendix_Fig_S4/S4E/._5.pdf
- __MACOSX/Source_data_for_Appendix/Appendix_Fig_S4/S4E/._4.pdf
- __MACOSX/Source_data_for_Appendix/Appendix_Fig_S4/S4E/._1.pdf
- __MACOSX/Source_data_for_Appendix/Appendix_Fig_S4/S4E/._3.pdf
- __MACOSX/Source_data_for_Appendix/Appendix_Fig_S4/S4E/._2.pdf
- __MACOSX/Source_data_for_Appendix/Appendix_Fig_S4/S4F/
- __MACOSX/Source_data_for_Appendix/Appendix_Fig_S4/S4F/._9.pdf
- __MACOSX/Source_data_for_Appendix/Appendix_Fig_S4/S4F/._8.pdf
- __MACOSX/Source_data_for_Appendix/Appendix_Fig_S4/S4F/._16.pdf
- __MACOSX/Source_data_for_Appendix/Appendix_Fig_S4/S4F/._15.pdf
- __MACOSX/Source_data_for_Appendix/Appendix_Fig_S4/S4F/._14.pdf
- __MACOSX/Source_data_for_Appendix/Appendix_Fig_S4/S4F/._10.pdf
- __MACOSX/Source_data_for_Appendix/Appendix_Fig_S4/S4F/._11.pdf
- __MACOSX/Source_data_for_Appendix/Appendix_Fig_S4/S4F/._13.pdf
- __MACOSX/Source_data_for_Appendix/Appendix_Fig_S4/S4F/._12.pdf
- __MACOSX/Source_data_for_Appendix/Appendix_Fig_S4/S4F/._6.pdf
- __MACOSX/Source_data_for_Appendix/Appendix_Fig_S4/S4F/._7.pdf
- __MACOSX/Source_data_for_Appendix/Appendix_Fig_S4/S4F/._5.pdf
- __MACOSX/Source_data_for_Appendix/Appendix_Fig_S4/S4F/._4.pdf
- __MACOSX/Source_data_for_Appendix/Appendix_Fig_S4/S4F/._1.pdf
- __MACOSX/Source_data_for_Appendix/Appendix_Fig_S4/S4F/._3.pdf
- __MACOSX/Source_data_for_Appendix/Appendix_Fig_S4/S4F/._2.pdf
- __MACOSX/Source_data_for_Appendix/Appendix_Fig_S3/
- __MACOSX/Source_data_for_Appendix/Appendix_Fig_S3/._Appendix_Fig_S2.xlsx
- __MACOSX/Source_data_for_Appendix/Appendix_Fig_S3/._README.txt
- __MACOSX/Source_data_for_Appendix/Appendix_Fig_S3/._Appendix_Fig_S3G.xlsx
