# Supplementary material for: Wave patterns organize cellular protrusions and control cortical dynamics
Source: Mol Syst Biol. 2019 Mar 12;15(3):e8585. doi: 10.15252/msb.20188585 (PMC6413885; doi:10.15252/msb.20188585)
Supplement: Supplementary file 17 — Source Data for Appendix [file MSB-15-e8585-s025.zip › Source_data_for_Appendix/Appendix_Fig_S4/README.txt]

Each pdf file contains the data set of one cell used to generate the plot in the figure
