# Supplementary material for: Wave patterns organize cellular protrusions and control cortical dynamics
Source: Mol Syst Biol. 2019 Mar 12;15(3):e8585. doi: 10.15252/msb.20188585 (PMC6413885; doi:10.15252/msb.20188585)
Supplement: Supplementary file 17 — Source Data for Appendix [file MSB-15-e8585-s025.zip › Source_data_for_Appendix/Appendix_Fig_S3/Appendix_Fig_S2.xlsx]

## Sheet: PH PAK1_no LatA
		Time																						Time																					Time		Average		stdv.s
	PH	0	9350.76	2691.4	5932.43	9376.48	2406.36	5208.55	5290.71	6189.61	3055.5	3424.25	14844.7	12603.8	2214.45	6034.11	4207.6	1547.26	1749.09	3429.26			PH	0	1	1	1	1	1	1	1	1	1	1	1	1	1	1	1	1	1	1			0		1		0
		2	7699.28	2255.74	3966.05	7385.2	2041.78	4631.46	4169.73	4629.86	2112.43	2363.17	10958.3	12668.9	1605.61	5399.45	3201.9	1117.74	1154.33	2781.39				2	0.823386	0.838129	0.668537	0.787631	0.84849	0.889205	0.788124	0.748005	0.691352	0.690128	0.738193	1.00517	0.72506	0.894821	0.760979	0.722405	0.659959	0.811077			2		0.782814		0.0904067
		4	6380.82	2069.22	3326.35	7148.73	1598.2	3200.26	3537.39	3453.22	1678.27	1941.54	9375.92	11342.9	1583.83	4604.99	2482.73	999.667	1071.29	2178.02				4	0.682385	0.768826	0.560705	0.76241	0.664158	0.614424	0.668604	0.557906	0.549263	0.566998	0.6316	0.899958	0.715225	0.76316	0.590058	0.646091	0.612486	0.635129			4		0.660521		0.0927458
		6	7190.97	2189.5	3882.3	7335.32	1556.23	3070.68	4122.36	4013.11	2105.87	2147.53	8856.57	11139.1	1906.53	4554.98	2709.35	1178.75	1226.91	2290.61				6	0.769026	0.813518	0.654419	0.782311	0.646717	0.589547	0.779169	0.648363	0.689205	0.627153	0.596614	0.883794	0.860947	0.754872	0.643919	0.761831	0.701457	0.667961			6		0.715046		0.088519
		8	7679.31	2643.35	4758.12	7827.15	1929.49	3519.35	4529.63	4522.1	2582.07	2687.97	9379.44	11219.3	1978.88	5089.98	3379.25	1284.44	1290.3	2606.85				8	0.82125	0.982149	0.802052	0.834764	0.801827	0.675687	0.856148	0.730596	0.845055	0.78498	0.631837	0.89015	0.89362	0.843535	0.803129	0.830143	0.737697	0.76018			8		0.806933		0.0815695
		10	8086.99	2601.06	4855.41	7806.51	2135.75	3972.49	4929.64	5037.87	2623.64	2804.91	10225	11699.3	2121.01	5868.72	3748.31	1371.25	1459.67	2901.53				10	0.864849	0.966435	0.818451	0.832563	0.887543	0.762686	0.931753	0.813924	0.858663	0.819131	0.688798	0.928236	0.957804	0.972591	0.890842	0.886248	0.834532	0.846111			10		0.864509		0.0732953
		12	8844.73	2767.12	5688.62	8193.31	2269.58	4198.05	5239.48	5310.45	2715.64	3231.73	10584.9	12051.1	2059.9	6477.15	3878.85	1344.63	1497.09	3197.59				12	0.945884	1.02814	0.958902	0.873815	0.943159	0.805993	0.990317	0.857963	0.888772	0.943777	0.713041	0.956153	0.930208	1.07342	0.921868	0.869044	0.855923	0.932443			12		0.916046		0.0819751
		14	9028.78	2790.77	5562.41	8530.86	2322.31	4459.33	5266.44	5524.55	2949.65	3294.94	11338.7	12851.9	2166.11	6736.95	4029.13	1494.02	1530.06	3348.2				14	0.965567	1.03692	0.937627	0.909815	0.965069	0.856156	0.995413	0.892552	0.965359	0.962239	0.763821	1.01968	0.978169	1.11648	0.957584	0.965594	0.874776	0.976364			14		0.952177		0.0762904
		16	9633.81	2769.63	5909.64	8735.78	2461.39	4669.96	5465.45	5621.96	3021.1	3328.04	11524	13025.9	2168.27	6680.81	4210	1508.42	1472.86	3480.6				16	1.03027	1.02907	0.996157	0.93167	1.02287	0.896596	1.03303	0.908291	0.988743	0.971904	0.776303	1.03349	0.979144	1.10717	1.00057	0.974899	0.842074	1.01497			16		0.97429		0.0786122
		18	9220.47	2741.43	5736.62	8941.55	2451.8	4794.65	5345.91	5549.14	2930.18	3297.08	11709.7	13418.5	2138.4	7111.57	4204.29	1462.96	1509.07	3375.51				18	0.986067	1.01859	0.966993	0.953614	1.01888	0.920535	1.01043	0.896526	0.958986	0.962862	0.788812	1.06464	0.965656	1.17856	0.999213	0.945522	0.862776	0.984326			18		0.971277		0.0816618
		20	9566.67	2721.8	6115.31	9044.03	2422.94	4838.9	5653.66	5737.27	2972.31	3404.15	11832.1	14070.2	2075.17	7023.95	4077.09	1467.55	1642.23	3416.33				20	1.02309	1.0113	1.03083	0.964544	1.00689	0.929032	1.0686	0.926919	0.972775	0.99413	0.797058	1.11635	0.937105	1.16404	0.968981	0.948483	0.938903	0.996229			20		0.988625		0.0802193
		22	9614.42	2761.87	6041.54	9217.63	2369.06	5155.25	5764.13	5818.23	2951.89	3393.49	11841.3	13707.1	2204.89	7123.83	4077.97	1561.47	1654.81	3605.43				22	1.0282	1.02618	1.01839	0.983059	0.984498	0.989768	1.08948	0.94	0.96609	0.991017	0.797677	1.08754	0.995684	1.18059	0.96919	1.00919	0.946095	1.05137			22		1.003		0.0778141
		24	9773.75	2713.47	5840.79	9236.9	2329.19	4940.92	5786.76	5624.85	2997.74	3440.14	11919.1	13896.1	2150.66	7010.28	4229.31	1434.77	1541.71	3401.26				24	1.04524	1.0082	0.984552	0.985113	0.967928	0.948617	1.09376	0.908756	0.981098	1.00464	0.802919	1.10253	0.971193	1.16178	1.00516	0.927303	0.881435	0.991836			24		0.987336		0.0828331
		26	10080.8	2543.84	5941.48	9093.76	2384.88	5163.75	5708.23	5812.73	3006.04	3474.64	12285.3	14051.1	2165.84	7254.8	4091.14	1524.99	1487.16	3475.59				26	1.07807	0.945177	1.00153	0.969848	0.991073	0.991399	1.07892	0.939112	0.983814	1.01472	0.827588	1.11483	0.978049	1.2023	0.97232	0.985608	0.85025	1.01351			26		0.996562		0.0868625
		28	10069.9	2676.66	6305.62	9462.88	2362.28	4900.21	5672.21	5656.8	2901.12	3375.32	12389.3	14213.5	2127.82	7203.31	4377.22	1485.47	1601.09	3482.74				28	1.07691	0.994523	1.06291	1.00921	0.981679	0.940802	1.07211	0.913918	0.949474	0.985711	0.834592	1.12772	0.960877	1.19376	1.04031	0.960065	0.915383	1.0156			28		1.00198		0.0848852
	PAK1 GBD	0	7807.27	24516	13498.5	18463	2776.2	21580.7	15157.1	8153.83	6181.05	2664.19	46022.1	11023.8	8246.02	25028.8	4448.25	5716.48	8494.65	2131.12			PAK1 GBD	0	1	1	1	1	1	1	1	1	1	1	1	1	1	1	1	1	1	1			0		1		0
		2	7092.23	21739.4	10328.1	15913	2576.69	19866.6	13200	6918.38	5335.92	2425.71	38414.4	10688.2	7205.9	22142.2	3959.61	5045.46	7440.51	1973.82				2	0.908415	0.886743	0.765135	0.861886	0.928136	0.920572	0.870878	0.848481	0.86327	0.91049	0.834695	0.969555	0.873865	0.88467	0.890152	0.882617	0.875905	0.926188			2		0.883425		0.0439285
		4	6559.4	20644.9	10636.3	15802.1	2318.03	17748.3	12514.1	6691.68	4939.29	2306.95	37267.4	9875.31	7017.65	21278.5	3793.42	4856.27	6854.09	1847.3				4	0.840166	0.842097	0.787961	0.85588	0.834965	0.822417	0.825629	0.820679	0.799102	0.865913	0.809771	0.895815	0.851035	0.850161	0.852789	0.849521	0.806871	0.866819			4		0.837644		0.0270601
		6	7127.93	21436.4	10949.2	16333.2	2465.95	17698.5	13665.5	6713.38	5160.34	2351.21	37531.4	9875.82	7345.35	21436.1	3900.42	5035.47	7152.61	1937.95				6	0.912986	0.874385	0.811141	0.884642	0.888247	0.820108	0.901592	0.823341	0.834864	0.882524	0.815508	0.895861	0.890775	0.856456	0.876844	0.880869	0.842013	0.909354			6		0.866751		0.0338636
		8	7204.28	21960	11994.8	16756.8	2500.14	18368.6	13772.7	6905.29	5279.9	2428.8	37232	10340.4	7610.75	21979.3	4065.53	5077.55	7401.71	2013.74				8	0.922766	0.895742	0.888606	0.907587	0.900564	0.85116	0.908668	0.846877	0.854208	0.911646	0.809003	0.938004	0.922961	0.878162	0.913963	0.88823	0.871338	0.944919			8		0.891911		0.0351159
		10	7422.98	23714.7	12267.9	17686.6	2441.27	18279.1	14465.6	7376.66	5627.73	2474.91	37489.9	10626.4	7470.68	22564.9	4305.83	5277.01	7538.08	2064.94				10	0.950779	0.967312	0.908834	0.957949	0.879359	0.84701	0.954382	0.904687	0.910481	0.928956	0.814607	0.963945	0.905974	0.901556	0.967984	0.923122	0.887392	0.968945			10		0.919071		0.0438236
		12	7847.39	24791.1	13035.4	18540.2	2611.57	19005.5	14554.6	7699.72	5751.9	2599.95	38524.4	11165.6	7875.07	23419.4	4418.11	5355.95	7964.36	2103.43				12	1.00514	1.01122	0.965693	1.00418	0.9407	0.880669	0.960251	0.944307	0.930569	0.975888	0.837085	1.01286	0.955015	0.935699	0.993225	0.936933	0.937574	0.987007			12		0.956334		0.0459029
		14	7700.42	24879.8	13351.3	18879.6	2867.59	19726.1	15321.7	7861.72	5927.23	2586.76	39719	11467.5	7920.66	24327.7	4505.69	5467.27	8070.2	2142.36				14	0.986315	1.01484	0.989096	1.02257	1.03292	0.914063	1.01086	0.964175	0.958935	0.970937	0.863041	1.04025	0.960544	0.971987	1.01291	0.956405	0.950034	1.00527			14		0.979175		0.0440197
		16	7755.93	24438	13465.6	19419.6	2884.13	20241.1	15954.5	8047.79	5909.22	2703.28	39925.1	11634.8	7835.94	24921.6	4481.38	5684.99	8133.63	2197.71				16	0.993424	0.996817	0.997563	1.05181	1.03888	0.937926	1.05261	0.986995	0.956022	1.01467	0.86752	1.05543	0.95027	0.995716	1.00745	0.994491	0.957501	1.03125			16		0.993685		0.0475641
		18	7953.62	25328.2	13366.4	19148.3	2918.27	20820.4	16732	7747.76	6053.68	2631.43	40694.9	11870.2	7986.83	25458.6	4622.65	5762.1	8257.05	2214.32				18	1.01875	1.03313	0.990218	1.03712	1.05118	0.96477	1.10391	0.950198	0.979393	0.987703	0.884247	1.07678	0.968568	1.01717	1.03921	1.00798	0.972029	1.03904			18		1.00674		0.0510479
		20	8296.69	25227.3	13214.5	19787.5	2868.94	21578.8	16415.6	8236.75	6082.23	2744.07	40526.6	12050.4	8066.62	25886.4	4727.57	5753.34	8438.95	2213.63				20	1.06269	1.02901	0.978964	1.07174	1.03341	0.999913	1.08304	1.01017	0.984013	1.02999	0.88059	1.09312	0.978244	1.03427	1.06279	1.00645	0.993444	1.03872			20		1.02059		0.0497672
		22	8781.28	24197.9	13672.3	20197.6	2945.69	21713.1	16668.2	8175.6	6037.74	2719.65	41672.7	12177.8	8089.12	26526.3	4655.19	5666.05	8411.86	2160.59				22	1.12476	0.987023	1.01288	1.09395	1.06105	1.00613	1.0997	1.00267	0.976814	1.02082	0.905493	1.10468	0.980973	1.05983	1.04652	0.991179	0.990254	1.01382			22		1.02659		0.0558593
		24	8342.01	24562.4	14223.9	20230.2	2809.28	21974.9	16224.1	8290.82	6152.49	2670.38	41854.3	12540.3	8228.3	26331.5	4591.14	5474.47	8399.34	2223.17				24	1.06849	1.00189	1.05374	1.09571	1.01192	1.01826	1.0704	1.0168	0.99538	1.00233	0.909439	1.13756	0.997851	1.05205	1.03212	0.957664	0.98878	1.04319			24		1.0252		0.0518533
		26	8278.8	23845.2	13909.4	20925.6	2773.94	22270.6	16231.2	8148.49	6053.79	2690.96	42502.2	12669	8276.39	26543	4538.83	5629.95	8637.77	2219.93				26	1.0604	0.972635	1.03045	1.13338	0.999186	1.03197	1.07086	0.999345	0.979411	1.01005	0.923518	1.14923	1.00368	1.0605	1.02036	0.984864	1.01685	1.04167			26		1.02713		0.0547139
		28	8599.1	23936.4	13290.9	20371.8	2834.57	22087.7	15993.3	8139.88	6037.84	2673.09	43792.7	12151.4	8155.15	25995.2	4423.02	5670.78	8466.29	2199.86				28	1.10142	0.976357	0.984626	1.10338	1.02103	1.02349	1.05517	0.998288	0.97683	1.00334	0.951559	1.10229	0.98898	1.03861	0.99433	0.992006	0.996662	1.03225			28		1.01892		0.0456858

## Sheet: RalGDS PH_no LatA
PH	Time																		PH	Time																		Time		Average		Stdv		Standard error
	0	4655.61	6019.72	6136.5	3650.47	11134.3	11061.5	10141.2	8818.97	18101.3	7066.91	11728.1	16942.6	9040.95	12686.1	10760.7				0	1	1	1	1	1	1	1	1	1	1	1	1	1	1	1			0		1		0		0				1
	2.5	4507.04	6159.27	5965.71	3671.39	11408.4	10207.8	10027.1	8897.35	17279.1	6551.47	12051.3	17151.9	9116.37	12614.1	11024.4				2.5	0.968088	1.02318	0.972169	1.00573	1.02462	0.922821	0.988742	1.00889	0.954575	0.927062	1.02755	1.01235	1.00834	0.994326	1.0245			2.5		0.990864		0.0347206		0.00896478				0.982516
	5	3551.85	4950.34	4661.34	2837.05	8890.66	8857.84	7388.38	6178.35	13343.5	4085.19	8456.87	10186.2	7277.73	8251.98	8334.19				5	0.762918	0.822353	0.759608	0.777172	0.798494	0.800782	0.728548	0.700575	0.737156	0.578073	0.721075	0.60122	0.804974	0.650476	0.774505			5		0.734529		0.0740169		0.019111				0.820288
	7.5	4000.19	5609.28	5134.24	2907.36	10343.7	9241.76	8362.43	6912.82	14771.5	4778.22	7608.87	8865.53	5356.91	8389.19	6277.76				7.5	0.859218	0.931816	0.836672	0.796434	0.928998	0.83549	0.824597	0.783858	0.816045	0.67614	0.64877	0.523269	0.592517	0.661292	0.583399			7.5		0.753234		0.128856		0.0332703				0.821222
	10	4356.04	6025.78	5618.9	3370.59	10982.7	10642.3	9368.78	7541.76	17380.8	6995.32	9914.76	12490.4	7004.39	11498.3	7402.75				10	0.935654	1.00101	0.915652	0.923331	0.986382	0.962104	0.923831	0.855175	0.960193	0.98987	0.845382	0.737216	0.77474	0.906373	0.687945			10		0.893657		0.0954069		0.0246338				0.866915
	12.5	4662.48	6229.84	5783.51	3825.81	11418.7	10578.9	10058.6	8445.56	18485	7294.06	11118.6	14758.8	8466.18	12925.8	9116.8				12.5	1.00147	1.0349	0.942476	1.04803	1.02554	0.956369	0.991851	0.957659	1.02119	1.03214	0.948028	0.871109	0.936426	1.0189	0.847233			12.5		0.975556		0.0602507		0.0155566				0.903265
	15	4678.06	6095.89	5989.05	3874.64	11363.8	11086.9	10028.9	8788.55	18705.4	7261.85	11369.3	16313.1	8673.94	13125.3	9175.71				15	1.00482	1.01265	0.975971	1.06141	1.02061	1.0023	0.988923	0.996551	1.03337	1.02759	0.969401	0.962845	0.959406	1.03462	0.852708			15		0.993545		0.0487004		0.0125743				0.937425
	17.5	4643.89	6001.26	5794.27	3877.71	11556.3	10858.7	10219	9000.26	17927.7	7150.12	11701.4	16863.2	8764.22	13427.9	9768.09				17.5	0.99748	0.996932	0.94423	1.06225	1.0379	0.981672	1.00766	1.02056	0.990405	1.01177	0.997721	0.995312	0.969392	1.05848	0.907758			17.5		0.998635		0.0399553		0.0103164				0.966656
	20	4730.88	6296.69	5943.4	4015.41	11665.1	11240.9	10176.9	8894.53	18220.6	7240.05	12094.3	17545.8	8828.38	13557.8	10084.2				20	1.01617	1.04601	0.968532	1.09997	1.04768	1.01622	1.00352	1.00857	1.00659	1.0245	1.03122	1.03561	0.976489	1.06872	0.937132			20		1.01913		0.040187		0.0103762				0.957016
	22.5	5067.09	6056.96	5703.42	3966.93	11619.5	11170.6	10058.5	8955.61	18401.9	7310.3	11817.6	17497.7	9159.11	13530.1	11296.3				22.5	1.08838	1.00619	0.929425	1.08669	1.04358	1.00987	0.991843	1.01549	1.0166	1.03444	1.00763	1.03276	1.01307	1.06653	1.04978			22.5		1.02615		0.0396938		0.0102489				0.961078
	25	4606.8	6211.83	5666.56	3993.75	11569	10985.5	10138.5	8904.42	17654.7	7283.55	11902.1	16906.2	9259.12	13108.8	10930.5				25	0.989515	1.03191	0.923419	1.09404	1.03904	0.993135	0.999729	1.00969	0.975327	1.03066	1.01483	0.997855	1.02413	1.03332	1.01579			25		1.01149		0.0370668		0.00957057				0.964212
	27.5	4726.45	6017.34	5652.12	3986.77	11457.1	10498.8	10155.2	9088.68	17690.8	7108.51	12018.3	17293.9	9093.6	13203.3	11192.6				27.5	1.01522	0.999604	0.921065	1.09212	1.02899	0.949135	1.00138	1.03058	0.977322	1.00589	1.02474	1.02073	1.00582	1.04077	1.04014			27.5		1.01023		0.0402152		0.0103835				0.947105
	30	4653.81	6135.57	5467.98	3897.67	11369.6	10507.5	9991.64	9229.57	17908.8	7115.34	11468.8	17426.1	9371.57	13485.6	11173.5				30	0.999613	1.01925	0.891058	1.06772	1.02113	0.949919	0.985249	1.04656	0.989365	1.00685	0.977889	1.02854	1.03657	1.06303	1.03836			30		1.00807		0.0458502		0.0118384				0.959192
	Time																			Time																		Time
RalGDS	0	5605.6	6095.21	6818.07	4143.63	7129.18	9223.34	13474.7	9722.06	7219.66	5311.25	3602.26	5908.29	3468.49	4549.02	3463.63			RalGDS	0	1	1	1	1	1	1	1	1	1	1	1	1	1	1	1			0		1		0		0
	2.5	5653.38	6246.25	6975.23	4255.46	7051.97	8840.4	13166.3	9322.41	6726.1	4567.55	3940.73	5904.94	3579.02	3986.88	3385.52				2.5	1.00852	1.02478	1.02305	1.02699	0.989169	0.958481	0.977112	0.958892	0.931636	0.859977	1.09396	0.999433	1.03187	0.876426	0.977448			2.5		0.982516		0.060545		0.0156326
	5	4733.89	5006.14	5311.47	3316.64	5694.35	7872.23	10953.7	7550.69	6272.62	4460.27	3031.16	4810.31	2832.79	3371.55	3100.44				5	0.844493	0.821323	0.779028	0.800419	0.798739	0.853512	0.812904	0.776655	0.868824	0.839777	0.841461	0.814163	0.816723	0.741159	0.895141			5		0.820288		0.0390139		0.0100733
	7.5	4813.88	5090.55	5321.11	3316.5	5776.47	7707.65	11031.3	7533.6	6775.45	4726.85	3015.64	4357.72	2562.22	3649.42	2978.59				7.5	0.858763	0.835173	0.780442	0.800384	0.810258	0.835669	0.818666	0.774897	0.938472	0.88997	0.837153	0.73756	0.738715	0.802244	0.859964			7.5		0.821222		0.0538371		0.0139006
	10	5205.91	5480.24	5900.87	3393.97	6241.54	7974.23	11755.4	7798.58	6983.14	4768.71	3304.67	4847.04	2826.97	4057.02	2656.61				10	0.928698	0.899106	0.865475	0.819082	0.875492	0.864571	0.872401	0.802153	0.967239	0.89785	0.91739	0.820379	0.815043	0.891845	0.767001			10		0.866915		0.05377		0.0138833
	12.5	5343.76	5861.17	6201.39	3491.4	6660.59	7857.01	12294.6	8047.79	7518.61	5246.43	3159.97	5013.5	2830.62	4313.73	2896.46				12.5	0.95329	0.961603	0.909551	0.842595	0.934271	0.851861	0.912419	0.827787	1.04141	0.987795	0.877219	0.848552	0.816098	0.948278	0.83625			12.5		0.903265		0.0670962		0.0173241
	15	5814.22	6028.38	6742.44	3521.51	6668.65	8289.97	12417.4	8731.36	7404.77	5345.78	3589.22	5209.61	3131.03	4455.03	2598.42				15	1.03722	0.989036	0.988908	0.849862	0.935402	0.898803	0.921531	0.898097	1.02564	1.0065	0.996381	0.881746	0.902708	0.979339	0.7502			15		0.937425		0.0771729		0.0199259
	17.5	5548.3	6171.3	6616.34	3835.22	6923.76	8291.37	13344.7	8736.46	7339.41	5309.64	3792.07	5550.83	3160.85	5022.01	2835.78				17.5	0.989779	1.01248	0.970411	0.925569	0.971186	0.898955	0.990349	0.898622	1.01659	0.999697	1.05269	0.939498	0.911306	1.10398	0.818729			17.5		0.966656		0.0705379		0.0182127
	20	5518.42	5959.85	6193.88	3848.32	6772.9	8536.19	13880.9	8968.85	7471.45	4904.62	3502.63	5638.07	3382.49	4712.35	2880.35				20	0.984448	0.977793	0.90845	0.928733	0.950025	0.925499	1.03015	0.922526	1.03487	0.923439	0.972342	0.954264	0.975205	1.03591	0.831598			20		0.957016		0.0545359		0.0140811
	22.5	5244.86	6015.44	5865.22	3983.52	6922.32	8394.75	13721.7	9209.93	7495.14	4918.74	3652.38	5688.84	3311.01	4899.25	2953.05				22.5	0.935647	0.986913	0.860246	0.961359	0.970985	0.910164	1.01833	0.947323	1.03816	0.926098	1.01392	0.962856	0.954598	1.07699	0.852587			22.5		0.961078		0.061439		0.0158634
	25	5425.78	5870.13	6316.45	4025.53	6983.91	8426.78	13724.9	9158.39	7070.96	4932.12	3500.68	5575.97	3276.82	4792.65	3320				25	0.967922	0.963073	0.926428	0.971499	0.979623	0.913636	1.01857	0.942021	0.979402	0.928617	0.971803	0.943752	0.944742	1.05356	0.958532			25		0.964212		0.0359624		0.00928541
	27.5	5791.62	5702.22	5868.24	4050.16	7172.45	7912.1	13934.5	8932.14	7479.15	4988.24	3398.07	5586.54	3218.81	4407.66	2847.2				27.5	1.03319	0.935524	0.860689	0.977442	1.00607	0.857834	1.03412	0.91875	1.03594	0.939184	0.943318	0.945542	0.928016	0.968926	0.822029			27.5		0.947105		0.0655798		0.0169326
	30	5494.36	5612.3	5711.43	3853.53	6814.06	8138.55	13642.8	8761.4	7180.46	4841.42	3839.62	5674.53	3833.07	4698.09	3107.22				30	0.980157	0.920773	0.837689	0.929988	0.955799	0.882387	1.01248	0.901187	0.994569	0.91154	1.06589	0.960434	1.10511	1.03277	0.897101			30		0.959192		0.0732493		0.0189128
[truncated: 2 more columns]

## Sheet: RalGDS PH_+ LatA
PH	Time																		PH	Time																		Time		Average		Stdv		Standard error
	0	6165.35	10482.8	3885.67	3763.12	4745.92	5466.05	4217.65	5571.77	11056.1	3066.24	7041.53	11816.6	6460.21	19373.7	11889.6				0	1	1	1	1	1	1	1	1	1	1	1	1	1	1	1			0		1		0		0				1
	2.5	6402.26	10286.4	3876.18	3550.07	4782.5	5761.08	4352.93	5496.82	11545.5	2934.64	6957.93	11918.8	5581.72	19011.1	11081.8				2.5	1.03843	0.981264	0.997558	0.943384	1.00771	1.05397	1.03208	0.986548	1.04426	0.95708	0.988127	1.00865	0.864015	0.981285	0.932058			2.5		0.987761		0.0496055		0.012808				0.966193
	5	5828.02	9518.89	3711.42	3585.38	4525.74	4935.6	3571.66	3272.94	7841.11	1831.87	4779	8008.49	4458.94	14060.9	8633.56				5	0.945286	0.908047	0.955156	0.952767	0.953605	0.902955	0.846835	0.587415	0.709208	0.597434	0.678688	0.67773	0.690216	0.725775	0.726147			5		0.790484		0.136898		0.0353467				0.870859
	7.5	3594.9	6992.61	2764.39	2422.13	4015.66	3498.93	2846.03	2944.23	8470.89	2354.22	5246.71	8540.12	5383.4	17034.7	9735.28				7.5	0.583082	0.667055	0.711431	0.643649	0.846129	0.64012	0.674791	0.528419	0.76617	0.767789	0.74511	0.72272	0.833317	0.879269	0.81881			7.5		0.721857		0.100521		0.0259542				0.87172
	10	4095.18	8117.64	2902.37	3188.82	4538.47	4505.8	3510.23	4861.11	10497.2	2850.48	6353.93	10994.7	5890.31	18407.3	11693.9				10	0.664226	0.774375	0.746942	0.847385	0.956287	0.824324	0.832272	0.872452	0.949443	0.929635	0.902351	0.93044	0.911784	0.950119	0.983542			10		0.871705		0.0901124		0.0232668				0.898575
	12.5	5704.34	9552.29	3634.07	3693.72	4906.67	5177.73	4179.13	5236.63	11000.6	2984.53	7367.48	11296.9	5319.62	19288.8	12077.3				12.5	0.925226	0.911233	0.935247	0.981557	1.03387	0.947253	0.990867	0.93985	0.994977	0.973353	1.04629	0.956019	0.823444	0.995617	1.01579			12.5		0.964706		0.0555508		0.0143431				0.9173
	15	5949.29	10187.5	3734.75	3614.79	4791.37	5635.27	4118.45	5083.23	10967.8	2692.22	7428.78	11724.1	5502.85	18433.4	12251.8				15	0.964956	0.971827	0.96116	0.960583	1.00958	1.03096	0.97648	0.912317	0.992007	0.878022	1.055	0.992169	0.851807	0.951466	1.03046			15		0.969252		0.0557211		0.0143871				0.95272
	17.5	6103.95	10457.6	3831.18	3844.14	4723.51	5338.36	4257.6	5278.62	11427.1	2745.72	6911.68	11466.7	5401.18	18838.1	11424.7				17.5	0.990042	0.997597	0.985976	1.02153	0.995278	0.976639	1.00947	0.947385	1.03356	0.895469	0.981559	0.970383	0.836068	0.972355	0.960905			17.5		0.971614		0.0496711		0.012825				0.951377
	20	5964.53	10346.3	3795.6	3824.47	4704.61	5482.82	4181.66	5043.42	11281	2746.5	6769.67	11596.5	5501.99	19534.6	11999.3				20	0.967429	0.986978	0.97682	1.0163	0.991295	1.00307	0.991467	0.905174	1.02033	0.895724	0.961392	0.981373	0.851673	1.00831	1.00923			20		0.971104		0.0492362		0.0127127				0.948795
	22.5	6057.37	10604.6	3775.35	3803.65	4879.18	5591.32	4170.74	5144.3	11312.5	3015.71	7133.85	11205	5833.83	18344.7	11371.9				22.5	0.982486	1.01161	0.971607	1.01077	1.02808	1.02292	0.988878	0.923279	1.02318	0.98352	1.01311	0.948236	0.90304	0.946885	0.956458			22.5		0.980937		0.0387437		0.0100035				0.943729
	25	6244.47	10585.3	3634.48	3613.51	4858.24	5713.23	4247.24	5388.73	11446.6	2826.64	6941.43	10964	6006.41	18347.3	11608				25	1.01283	1.00977	0.935354	0.960242	1.02367	1.04522	1.00701	0.967147	1.03531	0.921858	0.985784	0.927844	0.929755	0.947023	0.976321			25		0.97901		0.0415829		0.0107366				0.945699
	27.5	5968.99	10361.6	3548.47	3691.12	4852.22	5734.1	3890.34	5022.83	11182.3	3007.93	6859.36	11262.7	5866.56	18464.5	11754.6				27.5	0.968151	0.988438	0.91322	0.980866	1.0224	1.04904	0.922395	0.901478	1.01141	0.980984	0.97413	0.953121	0.908107	0.953069	0.988652			27.5		0.967697		0.0432292		0.0111617				0.931868
	30	6133.44	10495	3503.05	3650.25	4796.29	5609.86	4316.42	5386.41	11572.8	2937.52	6829.06	11334.6	6088.9	17899.5	11568.6				30	0.994825	1.00116	0.90153	0.970005	1.01061	1.02631	1.02342	0.966731	1.04673	0.95802	0.969826	0.95921	0.942524	0.923906	0.973008			30		0.977854		0.0397048		0.0102517				0.951564
	Time																			Time																		Time
RalGDS	0	4343.69	2380.48	3542.99	3569.55	3531.59	3086.37	2838.14	6320.16	4817.39	3277.87	3318.63	2056.74	3162.91	2655.15	6882.79			RalGDS	0	1	1	1	1	1	1	1	1	1	1	1	1	1	1	1			0		1		0		0
	2.5	4210.12	2382.11	3702.52	3443.53	3501.74	3215.72	2773.19	6108.32	4552.74	2923.73	3216.42	1820.89	2925.05	2765.68	6044.48				2.5	0.96925	1.00069	1.04502	0.964695	0.991549	1.04191	0.977116	0.966482	0.945064	0.891962	0.969202	0.885327	0.924796	1.04163	0.878201			2.5		0.966193		0.0544865		0.0140683
	5	3419.38	2225.99	3484.66	3326.9	3234.27	2950.15	2757.8	5549.04	4465.11	2672.99	2763.9	1442.85	2443.9	2476.17	4967.22				5	0.787206	0.935104	0.983536	0.932022	0.915813	0.955864	0.971693	0.87799	0.926874	0.815467	0.832844	0.70152	0.772674	0.93259	0.721687			5		0.870859		0.0922177		0.0238104
	7.5	3187.27	1969.99	3222.86	3106.11	3072.43	2909.15	2500.63	5369.51	4639.03	2615.08	2881.89	1372.15	3174.61	2742.72	5908.34				7.5	0.733771	0.827562	0.909644	0.87017	0.869985	0.942581	0.88108	0.849585	0.962977	0.797801	0.868399	0.667146	1.0037	1.03298	0.858422			7.5		0.87172		0.0953479		0.0246186
	10	3356.57	2257.78	3184.6	3210.43	3217.64	2816.81	2369.31	5832.41	4919.9	3124.02	2888.37	1559.35	2810.22	2614.18	6207.31				10	0.772746	0.948454	0.898844	0.899395	0.911104	0.912662	0.834812	0.922827	1.02128	0.953065	0.870351	0.758163	0.888493	0.984568	0.901859			10		0.898575		0.0703947		0.0181758
	12.5	3591.07	2357.58	3417.62	3270.2	3371.77	3045.54	2151.12	5885.02	4385.26	3035.05	2981.28	1669.66	3038.84	2734.37	6153.6				12.5	0.826732	0.990381	0.964613	0.916137	0.954746	0.98677	0.757933	0.931151	0.910298	0.925922	0.898347	0.811797	0.960775	1.02984	0.894056			12.5		0.9173		0.0728548		0.018811
	15	3818.72	2296.9	3499.39	3364.84	3484.85	3379.88	2215.91	6010.1	4795.88	3136.61	3044.49	1633.88	3174.12	2891.65	6511.13				15	0.879141	0.964892	0.987693	0.94265	0.986765	1.0951	0.780759	0.950942	0.995536	0.956907	0.917394	0.794402	1.00355	1.08907	0.946002			15		0.95272		0.0875353		0.0226014
	17.5	3886.88	2160.69	3437.38	3311.07	3316.39	2840.71	2614.04	6113.31	4874.73	3107.52	2914.46	1541.95	3286.47	3146.37	6956.3				17.5	0.894833	0.907669	0.970191	0.927586	0.939065	0.920405	0.921039	0.967272	1.0119	0.948031	0.878213	0.749704	1.03907	1.18501	1.01068			17.5		0.951377		0.0940364		0.02428
	20	3949.98	2133.63	3363.36	3318.49	3286.25	3040.35	2665.78	6272.13	4831.16	3114.49	3094.47	1793.45	3108.57	2701.69	6485				20	0.90936	0.896302	0.949298	0.929668	0.93053	0.985091	0.939268	0.992401	1.00286	0.950158	0.932455	0.871985	0.982822	1.01753	0.942205			20		0.948795		0.0408281		0.0105417
	22.5	3808.89	2007.98	3393.36	3207.08	3403.8	3247.85	2647.35	6249.62	4849.48	3012.5	2948.98	1763.92	2901.98	2870.22	6683.96				22.5	0.87688	0.84352	0.957766	0.898454	0.963816	1.05232	0.932777	0.988838	1.00666	0.919044	0.888615	0.857627	0.917504	1.081	0.971111			22.5		0.943729		0.0688736		0.017783
	25	3650.46	2050.33	3350.14	3200.99	3288.18	3317.24	2719.71	6392.73	4757.73	2939.38	2826.77	1693.36	3322.4	3017.33	6328.92				25	0.840405	0.86131	0.945567	0.896749	0.931078	1.07481	0.958271	1.01148	0.987616	0.896735	0.851788	0.823323	1.05043	1.13641	0.919528			25		0.945699		0.0917852		0.0236987
	27.5	3523.04	2134.3	3370.67	3206.61	3343.56	3039.81	2576.71	6288.86	4728.24	2762.77	3051.03	1633.97	3476.25	2911.85	5865.34				27.5	0.811072	0.896583	0.951363	0.898323	0.946758	0.984914	0.907885	0.995048	0.981495	0.842856	0.919363	0.794446	1.09907	1.09668	0.852175			27.5		0.931868		0.0909635		0.0234866
	30	3766.22	2168.43	3369.93	3051.68	3338.26	3045.17	2589.17	6855.03	4615.51	2981.76	3247.97	1507.45	3264.84	3165.29	6585.75				30	0.867055	0.91092	0.951153	0.854922	0.945257	0.986652	0.912276	1.08463	0.958093	0.909665	0.978708	0.73293	1.03223	1.19213	0.956843			30		0.951564		0.104676		0.027027
[truncated: 2 more columns]

## Sheet: RacGEF1
RacGEF1	normal	Time													normal	Time												Time		Ave		Stdev		Standard error
		0	25598.8	25598.8	9342.09	17734.5	14518.8	6895.55	8077.93	6924.04	5673.36	18073.9				0	1	1	1	1	1	1	1	1	1	1		0		1		0		0			1		0		0
		2.5	18099.3	18099.3	7356.74	16331.5	12257.1	4737.99	6577.1	6474.98	5217.61	14538.9				2.5	0.707034	0.707034	0.787483	0.920884	0.844221	0.687108	0.814206	0.935145	0.919668	0.804415		2.5		0.81272		0.0930609		0.0294496			0.963326		0.052689		0.0166737
		5	17514.3	17514.3	7079.93	15000.9	10720.7	5116.6	6520.89	5626.15	4402.71	13238.4				5	0.684184	0.684184	0.757853	0.845858	0.738404	0.742015	0.807247	0.812553	0.776032	0.732464		5		0.758079		0.0533695		0.0168891			1.00501		0.0398841		0.0126216
		7.5	22254.8	22254.8	8323.13	16828.8	12203.8	6347.74	7853.34	6617.28	4858.72	17793.4				7.5	0.869368	0.869368	0.890928	0.94893	0.840554	0.920556	0.972197	0.955696	0.856409	0.984485		7.5		0.910849		0.0521586		0.0165059			0.994517		0.0448836		0.0142037
		10	22116	22116	8670.56	16963.8	11980.1	6231.99	7392.36	5716.98	5472.15	18306.1				10	0.863943	0.863943	0.928118	0.95654	0.825142	0.90377	0.915131	0.825671	0.964533	1.01285		10		0.905964		0.0619169		0.019594			1.00035		0.0506044		0.0160141
		12.5	21818	21818	8703.9	16867.7	13021.4	6807.43	7919.48	7373.34	5506	19233.2				12.5	0.852303	0.852303	0.931687	0.951121	0.896861	0.98722	0.980385	1.06489	0.9705	1.06414		12.5		0.955141		0.0752351		0.0238086			1.02685		0.0387907		0.0122755
		15	22816.2	22816.2	8723.21	16312.5	13207.7	7255.66	7827.15	7474.13	5459.09	18235.7				15	0.891298	0.891298	0.933754	0.919817	0.909695	1.05222	0.968955	1.07945	0.962232	1.00896		15		0.961767		0.0662463		0.020964			1.00294		0.0666672		0.0210972
		17.5	21369.3	21369.3	8529.57	16686.3	13007.7	6441.71	7856.09	7116.9	5332.21	17041.5				17.5	0.834777	0.834777	0.913025	0.940894	0.895919	0.934183	0.972538	1.02785	0.939868	0.942884		17.5		0.923672		0.0586596		0.0185632			1.03668		0.0431508		0.0136553
		20	21001.1	21001.1	8011.42	16594.1	12091.2	5747.37	7744.68	7167.38	4794.91	16906.4				20	0.820394	0.820394	0.857562	0.935696	0.832797	0.833489	0.958746	1.03514	0.845162	0.935406		20		0.887479		0.0738599		0.0233734			1.02917		0.04201		0.0132943
		22.5	21938.2	21938.2	8000.33	16972.7	11792.7	6205.97	8160.27	7154.6	4874.96	16433				22.5	0.857001	0.857001	0.856375	0.957044	0.812239	0.899996	1.01019	1.0333	0.859271	0.909213		22.5		0.905163		0.0729883		0.0230976			1.02278		0.056782		0.017969
		25	21078.7	21078.7	8293.17	17329.7	12450.6	5991.25	7995.66	7052.23	4733.73	16828.9				25	0.823424	0.823424	0.887721	0.977173	0.857553	0.868858	0.989815	1.01851	0.834378	0.931121		25		0.901198		0.0730134		0.0231055			1.00719		0.0723108		0.0228832
		27.5	21924.8	21924.8	8717.57	17261.2	12849.1	6777.09	7929.28	7152.88	4424.19	16548.7				27.5	0.856477	0.856477	0.93315	0.973309	0.884998	0.982821	0.981598	1.03305	0.779818	0.915613		27.5		0.919731		0.0763769		0.0241699			1.00093		0.0470325		0.0148837
		30	22021.3	22021.3	9047.26	17111.7	13181.1	6936.68	8190.06	7181.82	4921.68	16415.7				30	0.860245	0.860245	0.968441	0.964882	0.907862	1.00596	1.01388	1.03723	0.867506	0.908255		30		0.939451		0.0672527		0.0212825			0.987169		0.0498844		0.0157862
	LatA	Time													LatA	Time
		0	7399.93	11137.9	3801.99	4328.04	6520.92	6212.86	4328.47	6178.29	5246.68	7192.36				0	1	1	1	1	1	1	1	1	1	1				1		0		0
		2.5	7800.36	11136.8	3729	4263.58	6320.39	6023.84	4193.39	5524.42	4959.35	6230.87				2.5	1.05411	0.999906	0.980801	0.985105	0.969248	0.969575	0.968792	0.894166	0.945236	0.866317				0.963326		0.052689		0.0166737
		5	7737.27	11137.6	3687.42	4368.22	6819.2	6474.07	4208.03	6102.45	5486.45	6703.4				5	1.04559	0.999971	0.969864	1.00928	1.04574	1.04204	0.972174	0.987724	1.0457	0.932016				1.00501		0.0398841		0.0126216
		7.5	7944	11034.7	3710.7	4292.57	6390	6556.58	4307.53	5932.11	5284.59	6583.38				7.5	1.07352	0.990736	0.975988	0.991804	0.979923	1.05532	0.995162	0.960154	1.00723	0.915328				0.994517		0.0448836		0.0142037
		10	7601.68	10850.4	3801.67	4355.99	6672.59	6864.75	4435.07	5800.39	5117.96	6678.86				10	1.02726	0.97419	0.999916	1.00646	1.02326	1.10492	1.02463	0.938833	0.975467	0.928604				1.00035		0.0506044		0.0160141
		12.5	7822.71	11231.3	3769.2	4621.89	6587.65	6864.84	4374.93	6050.8	5415.75	7237.41				12.5	1.05713	1.00839	0.991376	1.06789	1.01023	1.10494	1.01073	0.979364	1.03222	1.00626				1.02685		0.0387907		0.0122755
		15	7508.82	11249.7	3580.11	4277.52	6871.58	7085.48	4336.19	5625.73	5427.84	6714.49				15	1.01472	1.01004	0.94164	0.988328	1.05377	1.14045	1.00178	0.910564	1.03453	0.933559				1.00294		0.0666672		0.0210972
		17.5	7577.64	11563.2	3569.03	4617.26	6750	6914.29	4551.46	6359.66	5427.27	7449.09				17.5	1.02401	1.03818	0.938725	1.06682	1.03513	1.1129	1.05152	1.02936	1.03442	1.03569				1.03668		0.0431508		0.0136553
		20	7345.68	12053.4	3724.75	4516.68	6933.48	6686.58	4537.95	6304.62	5396.59	6880.66				20	0.992669	1.0822	0.979683	1.04359	1.06327	1.07625	1.0484	1.02045	1.02857	0.956662				1.02917		0.04201		0.0132943
		22.5	7112.51	11026.9	3544.65	4738.84	7005.43	6731.23	4621.62	6268.59	5423.29	7017.14				22.5	0.96116	0.990035	0.932314	1.09491	1.0743	1.08344	1.06772	1.01461	1.03366	0.975637				1.02278		0.056782		0.017969
		25	7105.83	10813.4	3605.22	4713.76	6967.99	6737.15	4645.86	5839.1	5474.84	6390.71				25	0.960256	0.970866	0.948244	1.08912	1.06856	1.08439	1.07333	0.945099	1.04349	0.88854				1.00719		0.0723108		0.0228832
		27.5	7526.09	10865.2	3674.5	4596.46	6747.2	6360.91	4463.44	5936.55	5411.55	6517.91				27.5	1.01705	0.975517	0.966467	1.06202	1.0347	1.02383	1.03118	0.960872	1.03142	0.906226				1.00093		0.0470325		0.0148837
		30	7104.05	11508.7	3638.49	4352.14	6486.74	6291.1	4452.8	5740.59	5526.91	6452.86				30	0.960015	1.03329	0.956995	1.00557	0.994758	1.01259	1.02872	0.929154	1.05341	0.897182				0.987169		0.0498844		0.0157862
