# Supplementary material for: Wave patterns organize cellular protrusions and control cortical dynamics
Source: Mol Syst Biol. 2019 Mar 12;15(3):e8585. doi: 10.15252/msb.20188585 (PMC6413885; doi:10.15252/msb.20188585)
Supplement: Supplementary file 17 — Source Data for Appendix [file MSB-15-e8585-s025.zip › Source_data_for_Appendix/Appendix_Fig_S3/README.txt]

Appendix Fig S2.xlsx:
Raw and normalized data points for Fig S2. Each column of each block represent one cell. The names of different sheets indicate experimental conditions.

Appendix Fig S3G.xlsx
Data of wave velocity versus threshold (negative feedback) for a range of values.
