# Supplementary material for: Wave patterns organize cellular protrusions and control cortical dynamics
Source: Mol Syst Biol. 2019 Mar 12;15(3):e8585. doi: 10.15252/msb.20188585 (PMC6413885; doi:10.15252/msb.20188585)
Supplement: Supplementary file 17 — Source Data for Appendix [file MSB-15-e8585-s025.zip › Source_data_for_Appendix/Appendix_Fig_S3/Appendix_Fig_S3G.xlsx]

## Sheet: Sheet1
threshold (c_th)	Wave velocity (scaled)
14	10.5284
16	10.0811
18	9.66606
20	9.24596
22	8.97061
24	8.577
26	8.26109
28	7.93864
30	7.56926
32	7.25581
34	6.98871
36	6.68374
38	6.34768
40	5.99596
42	5.70826
44	5.47316
46	5.12955
48	4.82216
50	4.50529
52	4.18094
54	3.79965
56	3.38493
58	2.9931
60	2.47205
62	1.7237
64	0.86493
66	0.381427
68	0.110289
70	0
