# Supplementary material for: Wave patterns organize cellular protrusions and control cortical dynamics
Source: Mol Syst Biol. 2019 Mar 12;15(3):e8585. doi: 10.15252/msb.20188585 (PMC6413885; doi:10.15252/msb.20188585)
Supplement: Supplementary file 19 — Source Data for Figure 1 [file MSB-15-e8585-s017.zip]

Archive with 10 entries (7 files):
- Source_data_for_Figure_1/
- Source_data_for_Figure_1/Fig_1F.xlsx
- Source_data_for_Figure_1/README.txt
- Source_data_for_Figure_1/Fig_1C_and_1E.xlsx
- __MACOSX/
- __MACOSX/._Source_data_for_Figure_1
- __MACOSX/Source_data_for_Figure_1/
- __MACOSX/Source_data_for_Figure_1/._Fig_1F.xlsx
- __MACOSX/Source_data_for_Figure_1/._README.txt
- __MACOSX/Source_data_for_Figure_1/._Fig_1C_and_1E.xlsx
