# Supplementary material for: Wave patterns organize cellular protrusions and control cortical dynamics
Source: Mol Syst Biol. 2019 Mar 12;15(3):e8585. doi: 10.15252/msb.20188585 (PMC6413885; doi:10.15252/msb.20188585)
Supplement: Supplementary file 19 — Source Data for Figure 1 [file MSB-15-e8585-s017.zip › Source_data_for_Figure_1/Fig_1F.xlsx]

## Sheet: LatA
10 uM cAMP																					10 uM cAMP
sec	PAK1-GBD																				sec	PAK1-GBD																			ave		stdv		standard error
-18	2987.91	3347.66	3301.79	6197.65	1220.21	6988.12	5060.18	3348.62	2910.5	3627.91	2463.59	2829.03	9108.25	14199.2	3077.38	3440.83	3947.03	2040.63			-18	0.990815	1.0014	0.99605	1.02953	1.07371	0.945383	0.9952	1.0066	0.968473	0.96012	0.976596	0.963805	0.99535	1.00476	0.981743	0.986778	1.074	1.05293		1.00018		0.0365649		0.00861771
-16	2993.26	3436.81	3345.2	6303.71	1088.41	7505.4	4976.18	3438.36	2897.36	3761.6	2655.34	2996.83	9108.33	14036.8	3090.78	3475.87	3936.09	1886.87			-16	0.992588	1.02807	1.00915	1.04715	0.957731	1.01536	0.978679	1.03357	0.964099	0.995502	1.05261	1.02097	0.995358	0.993266	0.986016	0.996828	1.07103	0.973588		1.0062		0.031243		0.00736343
-14	3090.52	3422.67	3309.66	6104.23	1213.01	7585.71	5088.58	3012.43	3056.05	3694.76	2552.25	2839.61	9166.45	14137.3	3004.61	3513.97	3818.64	1948			-14	1.02484	1.02384	0.998425	1.01401	1.06737	1.02623	1.00079	0.905541	1.0169	0.977813	1.01174	0.967411	1.00171	1.00038	0.958525	1.00776	1.03907	1.00513		1.00264		0.0349139		0.00822858
-12	2943.49	3406.47	3372.89	6042.98	1267.52	7788.82	5156.91	3418.67	3114.7	3714.44	2513.49	2895.71	9184.39	14424.4	3213.55	3664.63	3748.29	2018.29			-12	0.976084	1.019	1.0175	1.00384	1.11534	1.0537	1.01422	1.02766	1.03642	0.98302	0.996375	0.986525	1.00367	1.0207	1.02518	1.05096	1.01993	1.0414		1.02175		0.0320722		0.00755884
-10	3335.46	3238.16	3222.41	5754.47	1198.59	7494.61	5267.95	3266.19	3066.33	3826.79	2625.59	2993.22	9056.49	14169.7	3231.49	3691.98	3649.86	1967.43			-10	1.10607	0.968647	0.972102	0.95591	1.05469	1.0139	1.03606	0.981821	1.02032	1.01275	1.04082	1.01975	0.989693	1.00268	1.03091	1.05881	0.993143	1.01516		1.01518		0.0368287		0.00867988
-8	2903.26	3326.66	3292.72	5958.33	1123.68	7421.15	5172.23	3251.73	3044.91	3820.87	2481.63	3041.61	9204.27	14529.4	3061.65	3489.85	3839.18	1761			-8	0.962743	0.99512	0.993313	0.989774	0.988769	1.00397	1.01724	0.977473	1.0132	1.01119	0.983747	1.03623	1.00584	1.02812	0.976725	1.00084	1.04466	0.908645		0.996533		0.0305584		0.00720206
-6	3045.65	3349.75	3306.41	5849.88	1068.61	7602.44	5254.15	3493.82	2926.55	3948.1	2338.74	2929.77	9035.05	14197.2	3024.28	3422.64	4008.47	1963.12			-6	1.00996	1.00203	0.997442	0.97176	0.940311	1.02849	1.03335	1.05024	0.973815	1.04486	0.927104	0.998129	0.98735	1.00462	0.964801	0.981561	1.09072	1.01294	-6	1.00108		0.0399049		0.00940488			0.999032
-4	2968.27	3403.03	3275.8	5955.48	1086.71	7408.76	5116.4	3342.18	3100.63	3774.53	2436.2	2938.47	9004.32	13865.2	3431.85	3329.71	3635.95	1979.07			-4	0.984301	1.01797	0.988211	0.989301	0.956239	1.00229	1.00626	1.00466	1.03174	0.998924	0.965741	1.00109	0.983992	0.981126	1.09483	0.95491	0.989356	1.02116	-4	0.99845		0.0317551		0.00748413			0.99126
-2	2892	3231.69	3487.26	6117.39	1053.54	7108.4	4791.7	3254.21	2949.05	3820.85	2522.53	2876.61	9315.08	13963.4	3089.5	3433.47	3419.42	1914.9			-2	0.959011	0.966713	1.052	1.0162	0.927046	0.961655	0.942396	0.97822	0.981299	1.01118	0.999962	0.980017	1.01795	0.988077	0.985608	0.984667	0.930439	0.988052	-2	0.981694		0.0316879		0.00746828			0.996286
0	2996.28	3266.8	3234.7	5914.74	1044.15	7015	4961.6	3440.47	2986.4	3796.12	2636.92	3011.79	9325.42	13796.6	3121.03	3406.37	2747.68	1901.22			0	0.993591	0.977214	0.97581	0.982533	0.918788	0.949019	0.975811	1.03421	0.993728	1.00464	1.04531	1.02607	1.01908	0.976271	0.995667	0.976896	0.747657	0.980997	0	0.976294		0.0644412		0.0151877			0.985841
2	2837.57	3202.26	3426.16	5978.97	1198.35	7481.37	5111.95	3505.25	3077.47	4035.56	2601.93	3097.73	9229.81	13788.2	3205.91	3564.46	3534.98	1978.68			2	0.94096	0.95791	1.03357	0.993204	1.05448	1.01211	1.00538	1.05368	1.02403	1.06801	1.03144	1.05535	1.00863	0.975675	1.02274	1.02223	0.961882	1.02097	2	1.01346		0.0359898		0.00848217			0.957828
4	2958.58	3048.43	3355.08	5616.37	1090.34	7016.56	5001.27	3422.48	3132.09	3687.92	2506.97	2966.58	9387.16	14000.9	3383.4	3542.06	3319.28	1929.54			4	0.981088	0.911892	1.01213	0.93297	0.959434	0.949231	0.983614	1.0288	1.04221	0.976003	0.993792	1.01067	1.02583	0.990726	1.07937	1.01581	0.903191	0.995606	4	0.988464		0.0453029		0.0106771			0.705185
6	2974.13	3230.23	3457.26	5900.42	1265.02	7061.55	5171.43	3342.62	3031.62	3537.61	2435.62	2848.52	9237.37	13635.2	3071.78	3637.35	3282.67	1983.1			6	0.986244	0.966276	1.04295	0.980156	1.11314	0.955317	1.01708	1.0048	1.00878	0.936222	0.965511	0.970447	1.00946	0.96485	0.979957	1.04314	0.893228	1.02324	6	0.992266		0.0481029		0.011337			0.635347
8	3019.04	3390.81	3222.22	5889.63	1172.84	7236.86	5132.81	3317.7	3073.94	3809.02	2480.57	2721.85	9164.47	13470.4	3404.45	3677.08	3438.01	1853.48			8	1.00114	1.01431	0.972046	0.978363	1.03203	0.979034	1.00948	0.997304	1.02286	1.00805	0.983328	0.927293	1.00149	0.953191	1.08608	1.05453	0.935498	0.956364	8	0.995133		0.040136		0.00945935			0.762573
10	3201.28	3442.31	3226.26	6102.79	1146.82	7455.42	5299.39	3476.93	3058.65	3720.87	2503.85	2812.88	9138.07	13590.1	3216.28	3675.85	3334.03	1982.1			10	1.06157	1.02972	0.973266	1.01377	1.00913	1.0086	1.04225	1.04517	1.01777	0.984723	0.992557	0.958306	0.998608	0.961658	1.02605	1.05418	0.907204	1.02273	10	1.00596		0.0387131		0.009124			0.89191
12	3013.28	3281.41	3311.55	5857.99	1174.13	7615.24	5315.81	3288.99	2910.43	3750.83	2464.03	2781.08	9025.05	13569.8	3195.8	3566.32	2953.59	1808.33			12	0.999228	0.981584	0.998994	0.973107	1.03317	1.03022	1.04548	0.988675	0.968448	0.992652	0.976769	0.947472	0.986258	0.960226	1.01952	1.02277	0.803685	0.933066	12	0.981184		0.0536542		0.0126453			0.941661
14	2990.9	3457.25	3321.73	5964.35	1135.17	7610.42	5418.89	3420.52	2923.42	3956.41	2555.79	2802.28	9150.43	13817.5	3436.58	3506.48	3134.22	1914.18			14	0.991804	1.03419	1.00206	0.990774	0.998881	1.02957	1.06575	1.02821	0.972773	1.04706	1.01314	0.954694	0.99996	0.977752	1.09633	1.0056	0.852833	0.987682	14	1.00273		0.0508651		0.011988			0.955997
16	3233.96	3424.3	3248.35	6180.12	1274.96	7461.41	5086.04	3057.27	3093.12	3778.86	2433.27	2933.04	8824.12	13698.5	2985.25	3813.96	3533.49	1987.17			16	1.07241	1.02433	0.979929	1.02662	1.12188	1.00941	1.00029	0.919019	1.02924	1.00007	0.964578	0.999242	0.9643	0.969327	0.95235	1.09379	0.961478	1.02535	16	1.00631		0.0515921		0.0121594			0.967121
18	3008.07	3329.75	3268.16	5970.55	1142.71	7036.87	5302.01	3486.76	3081.84	3742.39	2667.96	2801.02	8958.03	13952	3307.63	3739.85	3793.96	1882.03			18	0.997498	0.996044	0.985904	0.991804	1.00551	0.951978	1.04276	1.04812	1.02549	0.990417	1.05761	0.954263	0.978934	0.987269	1.0552	1.07253	1.03235	0.971095	18	1.00804		0.0364224		0.00858412			0.991224
20	3027.81	3252.13	3108.07	6088.13	1191	7452.2	5062.57	3010.37	3016.18	3826.22	2434.69	2910.03	9062.56	14043.2	3183.87	3652.78	3766.03	1901.86			20	1.00405	0.972826	0.93761	1.01134	1.04801	1.00817	0.995669	0.904921	1.00364	1.0126	0.965142	0.991402	0.990357	0.993721	1.01571	1.04756	1.02475	0.981325	20	0.994933		0.0349855		0.00824546			0.987798
22	3038.99	3265.23	3283.7	5944.07	1156.73	7126.98	5145.91	3124.4	2970.7	3652.41	2595.29	2824.53	9479.52	13771.4	3445.3	3573.74	3937.32	2045.31			22	1.00775	0.976745	0.990594	0.987407	1.01785	0.964168	1.01206	0.939199	0.988506	0.966605	1.0288	0.962275	1.03592	0.97449	1.09911	1.02489	1.07136	1.05534	22	1.00573		0.0418277		0.00985805			0.983478
24	3071.53	3278.41	3230.46	6151.48	1065.95	7330.49	5073.94	3116.04	3010.65	3869.03	2634.51	3036.03	9215.84	13927.1	2965.14	3549.1	3882.95	2005.66			24	1.01854	0.980688	0.974533	1.02186	0.937968	0.9917	0.997906	0.936684	1.0018	1.02393	1.04435	1.03433	1.00711	0.985508	0.945936	1.01783	1.05657	1.03488	24	1.00067		0.0354839		0.00836293			0.988798
26	2980.54	3136	3208.16	6232.54	1106.01	7178.23	5085.92	3232.26	3056.16	3598.74	2674.03	3037.08	9016.62	13648.1	3209.13	3491.29	3839.9	1876.72			26	0.98837	0.938089	0.967804	1.03533	0.973222	0.971102	1.00026	0.97162	1.01694	0.9524	1.06002	1.03469	0.985337	0.965767	1.02377	1.00125	1.04485	0.968352	26	0.994398		0.0346159		0.00815835			0.986739
28	2898.69	3099.97	3303.49	6301.62	1091.29	7310.63	5243.93	3452.88	3135.9	3649.47	2328.93	2773.55	8785.17	13809.8	3200.05	3525.34	3906.09	2005.42			28	0.961227	0.927311	0.996564	1.0468	0.960272	0.989014	1.03134	1.03794	1.04347	0.965828	0.923216	0.944907	0.960044	0.977209	1.02088	1.01102	1.06286	1.03476	28	0.994148		0.0435993		0.0102756			0.973419
30	2745.86	3130.99	3398.71	6104.38	1209.94	7258.31	4991.78	3320.76	2965.95	3851.05	2310.22	2873.75	9224.69	13532.2	3070.75	3454.19	3875.39	2008.06			30	0.910548	0.936588	1.02529	1.01404	1.06467	0.981935	0.981747	0.998224	0.986923	1.01917	0.915798	0.979042	1.00807	0.957562	0.979628	0.990609	1.05451	1.03612	30	0.991138		0.0427054		0.0100649			0.974134
32	3016.44	3217.6	3406.54	5986.22	1150.14	7141.37	5136.85	3363.01	3104.53	3835.17	2558.25	2795.5	9402.84	13733	3103.12	3576.41	3804.33	1870.02			32	1.00027	0.962498	1.02765	0.994407	1.01205	0.966116	1.01028	1.01092	1.03304	1.01497	1.01412	0.952383	1.02754	0.971768	0.989953	1.02566	1.03517	0.964894		1.00076		0.0268737		0.00633365
34	2945.14	3174.7	3328.05	6067.53	1231.56	7267.52	5254.75	3241.81	3077.72	3825.69	2436.45	2782.2	8995	13484.6	3222.01	3330.46	3799.6	1919.46			34	0.976631	0.949665	1.00397	1.00792	1.08369	0.983182	1.03347	0.974492	1.02412	1.01246	0.965838	0.947851	0.982974	0.954198	1.02788	0.955125	1.03389	0.990406		0.994875		0.0366111		0.00862858
36	2992.14	3259.7	3440.96	6049.16	1161.39	7441.91	5050.31	3364.14	3042.79	3748.24	2434.38	2713.14	9077.94	13066.8	3044.32	3530.34	3859.72	1821.21			36	0.992218	0.975091	1.03803	1.00486	1.02195	1.00677	0.993258	1.01126	1.01249	0.991966	0.965015	0.924324	0.992038	0.924628	0.971196	1.01245	1.05024	0.939712		0.990418		0.035362		0.0083342
38	2944.53	3169.72	3502.19	6145.08	1122.21	7536.4	5383.48	3103.07	2968.2	3817.8	2460.22	2886.48	8821.54	13442.9	3111.89	3439.8	3691.31	1925.46			38	0.976429	0.948174	1.0565	1.0208	0.987474	1.01956	1.05878	0.932787	0.987673	1.01037	0.975262	0.983381	0.964018	0.951243	0.992751	0.986483	1.00442	0.993504		0.991645		0.0336412		0.00792863
40	2834.11	3168.75	3342.61	6233.67	1167.53	7783.99	5204.49	3285.92	2901.57	3750.96	2799.47	2904.9	8919.16	13757.6	3032.69	3344.64	3719.72	1848.4			40	0.939812	0.947886	1.00836	1.03551	1.02735	1.05305	1.02358	0.987752	0.965502	0.992686	1.10974	0.989653	0.974686	0.973509	0.967485	0.959193	1.01215	0.953742		0.995648		0.0429391		0.01012
42	2945.61	2987.97	3203.57	5982.11	1098.21	7577.79	5240.92	3255.04	3194.87	3897.57	2489.97	2773.5	8859.54	13619.3	2924.36	3383.88	3588.52	1913.83			42	0.976788	0.893808	0.966421	0.993726	0.966361	1.02516	1.03075	0.978468	1.0631	1.03148	0.987055	0.944887	0.96817	0.963723	0.932925	0.970447	0.976452	0.9875		0.980956		0.0392711		0.00925551
44	3135.45	3232.96	3026.35	5869.54	1116.22	7276.94	5189.52	3369.2	3127.22	3657.9	2542.83	2913.37	8704.71	13401.6	3265.54	3515.96	3810.77	2015.07			44	1.03974	0.967092	0.912959	0.975026	0.98221	0.984456	1.02064	1.01279	1.04059	0.968057	1.00801	0.992541	0.951251	0.948319	1.04177	1.00833	1.03693	1.03974		0.996135		0.0378324		0.00891642
46	3101.46	3285.38	3370.22	5974.64	1043.69	7304.75	5243.75	3414.18	3035.45	3787.89	2602.38	2751.43	9174.87	13366.7	3431.65	3484.62	3699.49	1932.68			46	1.02847	0.982773	1.01669	0.992484	0.918388	0.988218	1.0313	1.02631	1.01005	1.00246	1.03162	0.937372	1.00263	0.945849	1.09476	0.999336	1.00665	0.997228		1.0007		0.0397827		0.00937607
48	2946.27	3127.01	3297.66	6124.11	1177.09	7332.65	5141.11	3380.14	2986.93	3794.4	2642.6	2947.8	8933.06	13472.4	3134.57	3257.31	3435.43	1753.17			48	0.977004	0.935398	0.994805	1.01731	1.03576	0.991993	1.01112	1.01607	0.993906	1.00418	1.04756	1.00427	0.976205	0.953334	0.999986	0.934147	0.934795	0.904606		0.985137		0.0387633		0.00913582
50	2832.18	3067.53	3294	6180.58	953.059	7383.32	5259.21	3140.89	3047.1	3649.68	2368.12	2883.03	8582.2	13906.2	2953.7	3456.15	3393.67	1913.37			50	0.939172	0.917606	0.993699	1.02669	0.838633	0.998847	1.03434	0.944156	1.01393	0.965882	0.938752	0.982206	0.937864	0.984024	0.942287	0.991173	0.923432	0.987264		0.964442		0.0471524		0.011113
52	2951.32	3263.23	3340.31	6076	976.358	7864.91	5381.65	3432.99	2995.39	3755.15	2614.52	2816.21	9061.45	13829.6	3212.58	3438.34	3318.9	1997.06			52	0.978678	0.976148	1.00767	1.00932	0.859135	1.064	1.05842	1.03196	0.996719	0.993795	1.03643	0.959439	0.990235	0.97861	1.02487	0.986063	0.903087	1.03045		0.993613		0.0505936		0.011924
54	2924.87	3121.72	3330.47	6289.26	1203.27	7636.48	5106.63	3217.6	2998.58	3819.21	2508.93	2962.9	8961.48	14016.6	3159.06	3402.24	3277.65	1947.69			54	0.96991	0.933818	1.0047	1.04475	1.05881	1.0331	1.00434	0.967215	0.997781	1.01075	0.99457	1.00941	0.97931	0.991841	1.0078	0.975712	0.891864	1.00497		0.993369		0.0385531		0.00908628
56	2884.96	3150.84	3080.6	6291.44	1120.98	7181.65	5126.01	3194.97	3021.64	3712.24	2493.91	2914.94	8928.53	13385.4	3353.21	3573.55	3566.47	1841.51			56	0.956674	0.942529	0.929325	1.04511	0.986397	0.971565	1.00815	0.960411	1.00545	0.982439	0.988617	0.993076	0.97571	0.947177	1.06974	1.02484	0.970451	0.950185		0.983769		0.0366431		0.00863612
58	2865.56	3145.31	3185.86	6386.32	1053.48	7103.24	5100.14	3234.48	3065.95	3664.44	2402.79	2814.39	8438.32	13631.3	3202.7	3490.26	3505.04	1972.76			58	0.950241	0.940872	0.961077	1.06087	0.926994	0.960957	1.00306	0.972289	1.0202	0.969788	0.952495	0.95882	0.922139	0.964573	1.02172	1.00096	0.953736	1.01791		0.975483		0.0372027		0.00876802
60	2988.15	3219.23	3093.34	6175.38	1058.22	7412.56	5138.75	3265.98	2972.81	3666.46	2514.14	2812.01	9086.69	14103.8	3160.33	3585.57	3760.12	2021.28			60	0.990893	0.962985	0.933167	1.02583	0.931173	1.0028	1.01065	0.981758	0.989205	0.970324	0.996635	0.958007	0.992994	0.998011	1.00821	1.02829	1.02315	1.04294		0.991501		0.0312016		0.00735366
62	2981.27	3166.78	3190.8	6229.33	1176.56	7025.42	5178.09	3531.67	3003.02	3849.73	2580.44	2894.04	9354.13	13977	2978.68	3347.66	3845.6	1931.6			62	0.988612	0.947296	0.962569	1.03479	1.0353	0.950429	1.01839	1.06162	0.999258	1.01882	1.02292	0.985956	1.02222	0.989034	0.950256	0.960058	1.0464	0.996671		0.999478		0.0353792		0.00833824
64	2857.12	3086.42	3018.86	6048.53	1076.01	7388.29	5136.26	3397.5	3113.15	3471.1	2641.2	2974.63	8996.27	13909.9	3207.91	3672.74	3691.25	1887.83			64	0.947443	0.923256	0.9107	1.00476	0.946818	0.999519	1.01016	1.02129	1.0359	0.918622	1.047	1.01341	0.983113	0.984292	1.02338	1.05329	1.0044	0.974087		0.98897		0.0438943		0.0103451
66	2911.36	3161.55	3352.92	5858.7	1153.49	7507.24	5009.84	3409.24	3062.47	3707.34	2484.62	2893.79	8921.91	14193	3286.11	3406.18	4037.72	2010.64			66	0.965429	0.94573	1.01147	0.973225	1.015	1.01561	0.985298	1.02482	1.01904	0.981141	0.984933	0.98587	0.974987	1.00432	1.04833	0.976841	1.09868	1.03746		1.00268		0.0359438		0.00847132
68	2936.03	3287.89	3200.73	6424.24	1110.35	7040.83	5146.09	3457.27	3065	3846.89	2517.02	2917.28	9107.85	13698.2	3190.06	3474.53	4008.05	1851.55			68	0.973609	0.983524	0.965563	1.06717	0.977043	0.952514	1.0121	1.03926	1.01988	1.01807	0.997778	0.993872	0.995306	0.969312	1.01769	0.996443	1.09061	0.955366		1.0014		0.0370659		0.00873578
70	2970.59	3134.82	3300.93	6140.06	908.358	6953.33	5503.77	3390.23	3043.95	3712.55	2469.43	3019.58	8876.91	13897.9	3061.15	3476.96	4018.98	1940.5			70	0.985069	0.937735	0.995792	1.01996	0.799299	0.940677	1.08244	1.01911	1.01288	0.982522	0.978911	1.02873	0.970069	0.983441	0.976566	0.997141	1.09358	1.00126		0.989176		0.0621179		0.0146401
72	2958.27	3361.77	3272.98	6286	1028.99	7484.81	5195.16	3337.85	3050.41	3601.75	2519.36	2980.57	8731.75	13609.3	3283.87	3375.65	3996.37	1740.95			72	0.980985	1.00562	0.987358	1.04421	0.905447	1.01258	1.02175	1.00336	1.01503	0.953197	0.998706	1.01543	0.954206	0.96302	1.04762	0.968087	1.08743	0.898299		0.992352		0.0475458		0.0112057
74	2946.14	3251.65	3365.08	6349.34	1025.79	7206.56	5080.64	3258.8	2919.49	3923.07	2436.71	2767.79	9047.39	13845.9	3057.25	3428.78	3820.94	1927.27			74	0.976961	0.972683	1.01514	1.05473	0.902634	0.974935	0.999223	0.979597	0.971464	1.03824	0.965942	0.942943	0.988699	0.979763	0.975321	0.983324	1.03969	0.994434		0.986429		0.0355083		0.00836868
76	2926.74	3027.05	3144.56	6021.23	1023.66	7574.1	5275.83	3395.53	2929.48	3557.1	2607.45	2871.21	8921.99	13536.3	3169.23	3517.37	3943.49	1967.35			76	0.97053	0.905497	0.94862	1.00022	0.900761	1.02466	1.03761	1.0207	0.974789	0.94138	1.03362	0.978176	0.974995	0.957853	1.01104	1.00873	1.07304	1.01512		0.98763		0.0459068		0.0108194
78	2846.06	3371.07	3273.47	5987.76	1006.25	7416.56	4813.06	3449.98	3012.48	3826.03	2546.59	2810.59	9100.08	13982.5	3080.9	3415.21	3676.24	1814.17			78	0.943776	1.00841	0.987507	0.994663	0.885435	1.00334	0.946598	1.03707	1.00241	1.01255	1.0095	0.957526	0.994457	0.989424	0.982865	0.979431	1.00032	0.936081		0.981742		0.0357942		0.00843607
80	2958.81	3198.96	3255.73	6041.73	1107.97	7542.94	4991.88	3425.28	3038.75	3579.5	2401.52	2778.39	9145.64	13009	2891.96	3558.61	3640.11	1853.02			80	0.981163	0.956921	0.982154	1.00363	0.974948	1.02044	0.981767	1.02964	1.01115	0.947309	0.951993	0.946553	0.999435	0.920541	0.92259	1.02056	0.990491	0.956125		0.977634		0.0330779		0.00779588
82	3082.85	3349.14	3226.78	6183.34	1036.82	7220.67	5110.82	3328.82	3077.37	3714.6	2449.92	2738.37	9065.56	13391.5	2859.53	3398.39	3842.74	2026.19			82	1.0223	1.00185	0.973423	1.02715	0.912336	0.976844	1.00516	1.00065	1.024	0.983062	0.971178	0.93292	0.990684	0.947605	0.912244	0.974608	1.04563	1.04548		0.98595		0.0407		0.00959226
84	2856.57	3344.81	3387.59	6031.84	1010.21	7225.69	4878.61	3130.09	3052.43	3825.15	2338.35	2726.2	9053.82	13483.7	3252.59	3477.6	3711.33	1949.89			84	0.94726	1.00055	1.02193	1.00199	0.888922	0.977522	0.95949	0.940908	1.0157	1.01232	0.926951	0.928774	0.989401	0.954128	1.03764	0.997324	1.00987	1.00611		0.97871		0.040342		0.00950789
86	3016.27	3139.46	3129.44	5948.36	1163.04	7000.77	5207.29	3394.42	3059.18	3787.25	2412.98	2926.36	9012.02	13412.2	3355.99	3548.38	3698.6	1833.43			86	1.00022	0.939123	0.944058	0.988119	1.02341	0.947095	1.02413	1.02037	1.01795	1.00229	0.956533	0.996965	0.984834	0.949074	1.07063	1.01762	1.0064	0.946016		0.990824		0.0368688		0.00868933
88	2774.94	3424.58	3407.48	5897.82	1093.36	6777.52	5342.56	3440.09	3056.64	3938.99	2494.74	2969.06	9033.88	13257.4	3047.03	3524.8	3386.35	1852.63			88	0.92019	1.02441	1.02793	0.979724	0.962088	0.916892	1.05074	1.03409	1.0171	1.04245	0.988945	1.01151	0.987223	0.938115	0.97206	1.01086	0.921439	0.955923		0.986761		0.043682		0.0102951
90	2960.3	3188.16	3144.84	6393.47	1131.97	6940.77	5163.28	3338.66	3027.51	3665.66	2370.12	2841.06	8988.3	13520.3	3242.7	3603.51	3536.72	1876.88			90	0.981659	0.95369	0.948704	1.06206	0.996062	0.938978	1.01548	1.00361	1.00741	0.970112	0.939545	0.967904	0.982241	0.956724	1.03448	1.03343	0.962355	0.968438		0.984604		0.0353387		0.00832869
92	2797.26	3345.57	3059.85	6152.8	1030.46	7050.83	5290.24	3221.22	2939.6	3740.08	2512.24	2869.89	9135.61	13316.8	3054.92	3536.62	3445.72	1864.82			92	0.927593	1.00078	0.923064	1.02208	0.906746	0.953867	1.04045	0.968302	0.978155	0.989807	0.995884	0.977727	0.99834	0.942319	0.974577	1.01425	0.937594	0.962212		0.972986		0.0364411		0.00858851
94	2864.06	3373.49	3198.53	6307.01	1149.62	7275.1	5478.06	3327.66	3072.15	3650.38	2418.19	2800.38	9109.76	13545.8	3002.05	3515.53	3580.07	1876.32			94	0.949744	1.00913	0.9649	1.0477	1.0116	0.984207	1.07739	1.0003	1.02226	0.966067	0.9586	0.954045	0.995515	0.958522	0.95771	1.0082	0.974152	0.968144		0.989343		0.0353105		0.00832206
96	2987.04	3289.01	3177.51	6246.22	1126.55	7252.96	5559.27	3426.53	3268.73	4001.09	2445.2	2895.31	9102.79	13408.7	2866.84	3633.58	3552.91	2005.68			96	0.990524	0.983859	0.958558	1.0376	0.991296	0.981211	1.09336	1.03002	1.08767	1.05888	0.969305	0.986388	0.994753	0.94882	0.914576	1.04206	0.966763	1.03489		1.00392		0.0482437		0.0113702
98	3101.82	3494	3263.35	6406.38	1164.31	6641.99	5215.41	3376.5	3094.04	3711.05	2305.37	2852.97	9087.57	13074	3067.49	3508.79	3816.39	1864.99			98	1.02859	1.04518	0.984454	1.0642	1.02452	0.898557	1.02573	1.01498	1.02955	0.982123	0.913877	0.971962	0.99309	0.925137	0.978588	1.00627	1.03846	0.962299		0.993753		0.0464906		0.010957
100	2902.82	3354.19	3280.66	6241.48	1163.26	6894.3	5181.87	3218.87	3041.85	3725.38	2441.9	2857.33	9203.62	12728	3064.91	3419.84	4075.35	1895.83			100	0.962599	1.00336	0.989677	1.03681	1.0236	0.93269	1.01913	0.967596	1.01218	0.985917	0.967998	0.973449	1.00577	0.900655	0.977765	0.980759	1.10892	0.978214		0.990394		0.0439889		0.0103674
102	2859.3	3219.67	3301.68	6555.36	1075.99	6792.83	5325.3	3244.34	3161.8	3743.03	2495.69	2858.38	9243.9	12835.7	3204.46	3403.56	3899.91	1867.39			102	0.948165	0.963118	0.996018	1.08895	0.946804	0.918963	1.04734	0.975251	1.05209	0.990588	0.989323	0.973807	1.01017	0.908276	1.02228	0.976091	1.06118	0.963541		0.990665		0.04906		0.0115626
104	2684.86	3181.38	3179.91	6016	1240.06	6607.92	5118.55	3367.86	3139.51	3488.73	2368.71	2895.69	9023.25	13119.6	3250.51	3502.74	4041.57	1851.79			104	0.890319	0.951662	0.959283	0.999354	1.09118	0.893948	1.00668	1.01238	1.04468	0.923286	0.938984	0.986516	0.986061	0.928369	1.03697	1.00453	1.09973	0.955492		0.983857		0.0601554		0.0141776
106	2886.72	3291.38	3416.99	6402.33	1213.34	6859.51	5310.78	3266.5	3046.63	3829.57	2604.19	2922.21	8872.27	13794.6	2859.14	3620.43	4155.54	1782.76			106	0.957259	0.984566	1.0308	1.06353	1.06767	0.927984	1.04449	0.981914	1.01377	1.01349	1.03233	0.995552	0.969562	0.97613	0.91212	1.03828	1.13074	0.919873		1.00334		0.0566493		0.0133512
108	2996.19	3177.78	3315.09	6349.19	1137.86	7349.88	4999.69	3376.99	3194.57	3785.91	2499.49	2782.58	9179.69	13850.5	2977.18	3589.65	4165.08	1793.66			108	0.993559	0.950586	1.00006	1.0547	1.00125	0.994323	0.983302	1.01513	1.063	1.00194	0.990827	0.947982	1.00316	0.980085	0.949776	1.02946	1.13334	0.925495		1.001		0.0484389		0.0114162
110	2725.62	3320.18	3464.29	6438.17	1036.61	7053.05	5115.78	3375.74	3072.15	3664.28	2424.29	2894.24	9029.48	14197.9	3400.2	3459.63	3980.7	1901.91			110	0.903835	0.993183	1.04507	1.06948	0.912153	0.954167	1.00614	1.01475	1.02226	0.969747	0.961018	0.986024	0.986742	1.00467	1.08473	0.992171	1.08317	0.981349		0.99837		0.0508783		0.0119911
112	2813.61	3255.63	3352.21	6130.29	1295.75	7112.14	4905.56	3406.74	2989.27	3634.31	2313.91	2900.61	9096.92	13986.1	3143.72	3307.86	4063.55	1880.45			112	0.933015	0.973873	1.01126	1.01834	1.14018	0.96216	0.964791	1.02407	0.994682	0.961815	0.917263	0.988193	0.994112	0.989684	1.00291	0.948644	1.10571	0.970276		0.994499		0.0549361		0.0129475
114	2938.5	3246.02	3519.34	6074.66	1265.77	6715.24	5312.23	3388.91	3021.07	3633.82	2280.62	2835.88	8888.08	14034.5	3219.61	3445.44	3857.85	1844.26			114	0.974428	0.970998	1.06168	1.0091	1.1138	0.908466	1.04477	1.01871	1.00527	0.961685	0.904067	0.966141	0.971289	0.993106	1.02712	0.988101	1.04974	0.951604		0.995559		0.0526479		0.0124082
116	2965.42	3305.82	3321.53	6584.97	1113.76	6806.51	5157.26	3179.05	3037.79	3542.62	2374.89	2829.68	9056.82	13926.3	3201.81	3514.62	3945.95	1818.38			116	0.983355	0.988889	1.002	1.09387	0.98004	0.920814	1.01429	0.955627	1.01083	0.937549	0.941433	0.964027	0.98973	0.98545	1.02144	1.00794	1.07371	0.938253		0.989403		0.0452857		0.010673
118	2724.47	3218.43	3455.63	5991.53	1096	7271.08	5128.59	3297.55	3192.64	3649.85	2453.07	2813.26	8954.7	13622.9	3254.36	3590.26	3866.06	1780.84			118	0.903455	0.962747	1.04246	0.995291	0.964413	0.983663	1.00865	0.991247	1.06235	0.965926	0.972426	0.958433	0.97857	0.963984	1.0382	1.02963	1.05197	0.918881		0.988462		0.0438814		0.0103421
120	2808.24	3104.69	3389.09	5913.82	1083.36	7005.71	5075.74	3337.52	3220.46	3635.94	2193.76	2855.39	8993.87	13056	3381	3595.01	3783.28	1777.56			120	0.931233	0.928723	1.02239	0.982381	0.953289	0.947762	0.99826	1.00326	1.07161	0.962246	0.869633	0.972787	0.98285	0.923863	1.0786	1.03099	1.02945	0.917186		0.97814		0.0554068		0.0130584
122	3105.41	3257.64	3324.02	6203.79	1004.41	6871.28	5218.98	3207.89	3144.2	3711.09	2355.54	2895.78	8948.13	13854.4	3261.68	3404.58	4107.53	1830.67			122	1.02978	0.974476	1.00276	1.03055	0.883816	0.929576	1.02643	0.964296	1.04624	0.982133	0.933765	0.986549	0.977851	0.980359	1.04054	0.976382	1.11768	0.944593		0.990431		0.0532933		0.0125603
124	2810.2	3111.68	3442.04	6086.02	993.193	6948.54	5241.53	3213.57	3174.51	3767.5	2368.23	2761.01	8977.56	13758.9	3136.96	3348.84	3733.7	1932.29			124	0.931883	0.930813	1.03836	1.01099	0.873949	0.940028	1.03087	0.966001	1.05632	0.997064	0.938793	0.940632	0.981068	0.973601	1.00075	0.960397	1.01596	0.997024		0.976916		0.0462481		0.0108999
126	3052.6	3187.61	3237.8	6389.4	1119.94	6813.2	5525.14	3418.17	3094.15	3569.94	2385.55	2775.88	8976.13	13530.7	3223.83	3309.23	3660.95	1770.75			126	1.01227	0.953527	0.976746	1.06138	0.985479	0.92172	1.08664	1.02751	1.02958	0.944779	0.945659	0.945698	0.980911	0.957456	1.02846	0.949038	0.996161	0.913673		0.984261		0.0482866		0.0113803
128	2890.17	3144.72	3143.91	6012.4	1179.64	7343.79	5105.3	3322.31	3094.66	3778.11	2342.99	2881.37	9056.86	13945	3102.26	3361.4	3357.51	1812.88			128	0.958401	0.940697	0.948423	0.998758	1.03801	0.993499	1.00407	0.998689	1.02975	0.99987	0.928788	0.981639	0.989734	0.98677	0.989679	0.964	0.913592	0.935412		0.977766		0.0344109		0.00811005
130	3017.51	3366.33	3198.37	6334.95	1172.37	7143.31	5519.32	3231.6	3201.12	3568.89	2402.99	2834.11	9030.45	13955.8	3171.39	3276.64	3619.87	1876.26			130	1.00063	1.00699	0.964852	1.05234	1.03162	0.966378	1.0855	0.971422	1.06518	0.944502	0.952573	0.965539	0.986848	0.987539	1.01173	0.939693	0.984982	0.968114		0.99369		0.0417799		0.00984677
132	3052.93	3281.8	3291.46	6333.04	1335.28	6761.76	5346.84	3403.3	3081.81	3711.4	2249.24	2859.51	9087.69	13461.5	3417.78	3384.75	3471.02	1782.53			132	1.01238	0.981703	0.992935	1.05202	1.17497	0.914759	1.05158	1.02304	1.02548	0.982217	0.891626	0.974191	0.993103	0.95256	1.09034	0.970694	0.94448	0.919754		0.9971		0.0679007		0.016003
134	3085.33	3222.59	3243.09	6035.9	1272.19	6959.95	5315.09	3720.19	3107.83	3796	2333.56	2692.84	8930.16	13594.3	3042.93	3320.2	3517.28	1861.3			134	1.02312	0.96399	0.978343	1.00266	1.11945	0.941572	1.04533	1.11829	1.03413	1.00461	0.925052	0.91741	0.975888	0.961957	0.970751	0.952183	0.957068	0.960395		0.991789		0.0579207		0.0136509
136	2955.81	3284.26	3214.98	6174.34	1241.38	7040.39	5358.18	3407.97	3197.16	3819.95	2332.68	2764.72	9018.09	14188.7	2914.75	3373.39	3829.61	1896.7			136	0.980168	0.982438	0.969861	1.02566	1.09234	0.952454	1.05381	1.02444	1.06386	1.01094	0.924701	0.941897	0.985497	1.00402	0.929861	0.967437	1.04205	0.978662		0.996117		0.0472485		0.0111356
138	2898.18	3225.11	3219.27	6273.74	1327.05	7086.77	5389.59	3568.83	3113.7	3694.85	2309.02	2879.38	9131.53	13701.2	3008.61	3457.62	3740.03	1782.33			138	0.96106	0.964743	0.971157	1.04217	1.16772	0.958729	1.05999	1.07279	1.03609	0.977835	0.915322	0.980961	0.997894	0.969522	0.959803	0.991593	1.01768	0.919649		0.998039		0.0607533		0.0143185
140	3167.06	3325.48	3186.67	6249.54	1269.04	6884.19	5227.36	3240.31	3209.24	3655.68	2286.38	2654.76	8974.97	13634.2	3152.76	3479.83	3674.27	1818.6			140	1.05022	0.994769	0.961322	1.03815	1.11668	0.931323	1.02808	0.97404	1.06788	0.96747	0.90635	0.904438	0.980785	0.964782	1.00579	0.997963	0.999784	0.938365		0.990455		0.0556611		0.0131183
ave for normalization	3015.61	3342.97	3314.88	6019.88	1136.44	7391.84	5084.59	3326.67	3005.25	3778.6	2522.63	2935.27	9150.8	14131.9	3134.61	3486.93	3675.06	1938.05
sec	PH																				sec	PH
-18	4186.38	3037.67	2576.48	2629.65	8365.13	4309.78	2318.6	1340.57	3326.36	1976.75	4521.06	5216.86	3662.99	3473.88	2722.98	2393.3	3658.28	2304.37			-18	1.01662	0.970257	1.02537	1.00632	1.04452	0.980148	0.948694	0.974337	1.01753	1.03563	0.967087	1.032	0.996885	1.07657	0.969506	1.02149	1.05548	1.05166		1.01056		0.0361356		0.00851652
-16	3974.45	3173.26	2584.94	2666.16	8267.41	4427.24	2459.3	1425.23	3369.7	2083.56	4606.83	5056.83	3662.81	3165.23	2885.04	2330.83	3767.21	2194.97			-16	0.965153	1.01357	1.02874	1.02029	1.03231	1.00686	1.00627	1.03587	1.03079	1.09159	0.985433	1.00034	0.996835	0.980919	1.02721	0.994829	1.0869	1.00173		1.01698		0.0326373		0.00769203
-14	4027.21	3222.05	2713.47	2696.14	8150.34	4427.55	2507.43	1295.85	3190.41	1988.25	4702.19	4890.7	3696.42	3293.13	2934.21	2325.28	3534.91	2175.73			-14	0.977965	1.02915	1.07989	1.03176	1.0177	1.00693	1.02596	0.941835	0.975945	1.04165	1.00583	0.967476	1.00598	1.02056	1.04471	0.99246	1.01988	0.992949		1.00992		0.0323005		0.00761265
-12	4205.28	3104.95	2433.29	2604.45	7847.91	4264.41	2367.61	1312.96	3303.94	1865.45	4621.48	5002.61	3648.14	3090.67	2887.49	2415.83	3516.3	2210.16			-12	1.02121	0.991748	0.968381	0.996676	0.979933	0.96983	0.968747	0.954274	1.01067	0.977322	0.988566	0.989613	0.992843	0.957811	1.02808	1.03111	1.01451	1.00866		0.991666		0.0235129		0.00554158
-10	4393.33	3210.5	2485.9	2608.96	8260.72	4504.17	2448.41	1440.34	3278.37	1718.56	4803.85	5156.4	3628.93	3192.76	2747.41	2230.45	3669.8	2221.9			-10	1.06687	1.02546	0.989319	0.998402	1.03148	1.02436	1.00181	1.04686	1.00285	0.900362	1.02758	1.02004	0.987613	0.98945	0.978206	0.951986	1.0588	1.01402		1.00641		0.0391649		0.00923048
-8	3986.45	3097.16	2493.84	2676.97	8051.5	4502.5	2450.75	1364.16	3314.45	1751.92	4474.18	4925.17	3527.02	3226	2828.69	2381.77	3547.46	2166.92			-8	0.968067	0.989258	0.992479	1.02443	1.00535	1.02398	1.00277	0.991485	1.01389	0.917841	0.957057	0.974295	0.959881	0.999752	1.00714	1.01657	1.0235	0.988929		0.992037		0.0280637		0.00661412
-6	4172.64	3143.38	2499.44	2577.51	7910.23	4405.23	2422.77	1399	3277.93	1866.38	4805.41	4967.73	3753.05	3031.08	2888.47	2507.68	3228.09	2201.07			-6	1.01328	1.00402	0.994708	0.986367	0.987715	1.00185	0.991318	1.01681	1.00271	0.977805	1.02791	0.982714	1.02139	0.939345	1.02843	1.07031	0.931357	1.00451		0.999032		0.0317161		0.00747492
-4	4149.29	3116.51	2409.95	2572.29	7659.11	4255.55	2326.23	1377.15	3195.43	1874.92	4828.4	5160.18	3710.27	3194.21	2859.14	2287.49	3576.33	2147.54			-4	1.00761	0.995441	0.959095	0.984368	0.956358	0.967814	0.951817	1.00093	0.97748	0.982282	1.03283	1.02078	1.00975	0.989899	1.01799	0.976328	1.03183	0.980084		0.99126		0.0250954		0.00591453
-2	4197.58	3070.4	2455.18	2562.92	7831.91	4630.33	2559.26	1380.3	3274.16	1986.43	4571.65	5114.6	3688.46	3304.79	2633.73	2286.61	3393.58	2062.22			-2	1.01934	0.980712	0.977095	0.980783	0.977935	1.05305	1.04717	1.00322	1.00156	1.0407	0.977908	1.01177	1.00381	1.02417	0.937728	0.975953	0.979104	0.941145		0.996286		0.0326917		0.00770485
0	3886.83	3131.99	2474.88	2536.33	7741.95	4243.98	2579.53	1423.19	3159.77	1975.19	4814.26	5060.05	3766.3	3296.27	2699.1	2270.24	2768.05	2226.92			0	0.943877	1.00038	0.984932	0.970607	0.966702	0.965182	1.05546	1.03439	0.96657	1.03481	1.0298	1.00098	1.025	1.02153	0.961003	0.968967	0.79863	1.01631		0.985841		0.0567857		0.0133834
2	3696.4	2924.68	2359.34	2449.8	7924.47	3995.19	2088.22	1447.72	3409.14	1806.46	4557.4	4887	3713.48	3245.58	2914.04	2339.47	2872.3	2006.8			2	0.897631	0.934169	0.938952	0.937492	0.989492	0.908602	0.854429	1.05222	1.04285	0.946415	0.97486	0.966743	1.01062	1.00582	1.03753	0.998515	0.828707	0.915852		0.957828		0.0628917		0.0148225
4	2629.61	2235.84	1658.04	1782.16	4315.5	2662.54	1474.8	1133.96	2652.68	1125.83	3422.38	3835.2	3470.07	2266.48	2389.33	1931.61	1838.15	1495.43			4	0.638573	0.714145	0.659854	0.682001	0.538856	0.605525	0.603439	0.824172	0.811452	0.58983	0.73207	0.758678	0.94438	0.702392	0.85071	0.824437	0.530338	0.682475		0.705185		0.114046		0.0268785
6	2783.08	2097.57	1518.7	1920.15	4297.39	2415	1520.68	960.465	2355.11	1132.23	3039.68	3172.25	2596.7	1862.05	1840.39	1539.28	1814.2	1389.92			6	0.675842	0.669982	0.604399	0.734806	0.536595	0.549229	0.622213	0.698076	0.720427	0.593183	0.650208	0.627533	0.706694	0.577056	0.655263	0.656983	0.523427	0.634326		0.635347		0.0623761		0.0147009
8	3352.94	2379.42	2049.77	2165.67	5771.58	3282.58	2288.54	1125.97	2571.9	1370.16	3337.21	3431.55	2374.21	1950.81	1738.55	1882.53	2619.8	2101.96			8	0.814226	0.760007	0.815753	0.82876	0.720671	0.746537	0.936397	0.818368	0.786742	0.717835	0.713853	0.678827	0.646142	0.604566	0.619003	0.803489	0.755857	0.959282		0.762573		0.0960225		0.0226308
10	3582.58	2958.87	2335.91	2426.07	7047.21	3600.1	2382.4	1417.35	3064.78	1703.67	4075.14	4131.56	2971.23	2835.82	2425.18	2145.05	2705.5	1997.22			10	0.869993	0.945088	0.929629	0.928412	0.879953	0.818749	0.974799	1.03015	0.937512	0.892561	0.8717	0.817303	0.808622	0.878833	0.863475	0.915536	0.780582	0.911483		0.89191		0.0627063		0.0147788
12	3924.08	3175.72	2391.39	2351.64	7249.4	4346.02	2355.82	1311.41	3129.55	1700.08	4406.9	4668.48	3461.88	3012.64	2476.96	2298.29	3245.51	2040.22			12	0.952921	1.01435	0.951707	0.89993	0.905199	0.988389	0.963925	0.953148	0.957327	0.890682	0.942665	0.923516	0.942152	0.933631	0.88191	0.98094	0.936386	0.931108		0.941661		0.0342012		0.00806063
14	3903.18	3128.91	2514.47	2603.8	7512.95	3993.91	2403.51	1298.04	3216.87	1693.77	4348.96	4801.29	3399.16	3188.66	2726.15	2350.56	3042.27	2134.07			14	0.947846	0.999401	1.00069	0.996427	0.938107	0.90831	0.983437	0.943425	0.984037	0.887378	0.930273	0.949789	0.925082	0.98818	0.970634	1.00325	0.877746	0.973938		0.955997		0.0392327		0.00924645
16	4016.98	3202.39	2355.83	2547.38	7739.39	4104.87	2287.76	1378.29	3276.7	1702.6	4353.8	4827.76	3654.05	3333.9	2704.82	2333.88	3194.28	2126.72			16	0.975481	1.02287	0.937557	0.974836	0.966382	0.933546	0.936076	1.00175	1.00234	0.891999	0.931307	0.955024	0.994451	1.03319	0.963038	0.996131	0.921605	0.970581		0.967121		0.0373922		0.00881268
18	4023.59	3218.94	2417.34	2566.46	8063.5	4317.77	2296.9	1420.83	3227.18	1792.36	4523.63	4800.12	3810.14	3349.41	2817.62	2379.77	3580.66	2105.68			18	0.977088	1.02816	0.962036	0.982136	1.00685	0.981964	0.939816	1.03267	0.987192	0.939029	0.967635	0.949558	1.03693	1.038	1.0032	1.01572	1.03308	0.960979		0.991224		0.0342216		0.00806543
20	3935.41	3022.61	2415.18	2636.4	7629.87	4174.21	2227.29	1389.33	3101.41	2129.46	4612.52	4697.17	3664.39	3406.45	2718.04	2338.91	3765.08	2148.66			20	0.955672	0.965447	0.961175	1.0089	0.952706	0.949315	0.911334	1.00978	0.94872	1.11563	0.986649	0.929192	0.997265	1.05567	0.967748	0.998277	1.08629	0.980593		0.987798		0.0531334		0.0125226
22	3886.05	3130.92	2437.17	2581.48	7689.33	4190.71	2240.42	1327.74	3404.02	2107.57	4549.99	4751.05	3720.61	3322.23	2683.88	2277.36	3597.83	2059.28			22	0.943687	1.00004	0.969926	0.987886	0.960131	0.953067	0.916705	0.965015	1.04129	1.10417	0.973274	0.93985	1.01256	1.02957	0.955583	0.972008	1.03804	0.939802		0.983478		0.046659		0.0109967
24	3952.11	3182.2	2433.22	2583.49	8018.75	4505.88	2201.13	1333.44	3337.77	2092.93	4364.52	4692.57	3634.47	3273.23	2801.47	2291.79	3624.19	2115.03			24	0.95973	1.01642	0.968355	0.988653	1.00127	1.02474	0.900629	0.969156	1.02102	1.0965	0.9336	0.928282	0.989123	1.01439	0.997454	0.978164	1.04564	0.965248		0.988798		0.0457664		0.0107863
26	4122.91	3108.25	2500.09	2536.82	7939.31	3878.57	2343.18	1274.08	3157.25	2222.05	4343.62	4854.98	3648.39	3173.33	2807.82	2311.12	3814.04	2105.65			26	1.00121	0.992803	0.994967	0.970796	0.991346	0.88208	0.958752	0.926017	0.9658	1.16415	0.929129	0.96041	0.992912	0.983428	0.999713	0.986414	1.10041	0.960966		0.986739		0.0621863		0.0146562
28	3930.98	3127.6	2357.77	2425.83	7460.29	4237.46	2388.35	1311.84	3305.12	2036.47	4432.26	4761.83	3536.18	3231.99	2641.43	2284.77	3667.2	2124.76			28	0.954598	0.998982	0.938327	0.92832	0.931532	0.9637	0.977234	0.953462	1.01103	1.06692	0.948091	0.941982	0.962373	1.00161	0.940471	0.97517	1.05805	0.96969		0.973419		0.0402223		0.00947968
30	3653.12	3178.05	2469.45	2392.86	7478.65	4067.62	2324.28	1341.4	3282.26	1903.32	4545	4887.89	3706.43	3192.63	2626.18	2281.72	3880.54	2151.52			30	0.887122	1.0151	0.982775	0.915701	0.933825	0.925074	0.95102	0.97494	1.00404	0.997157	0.972206	0.966919	1.00871	0.989411	0.935042	0.973867	1.1196	0.981901		0.974134		0.0502715		0.0118481
32	3998.66	3080.71	2442.77	2438.23	7892.17	3952.82	2215.43	1431.79	3249.39	1996.37	4411.38	4731.35	3583.13	3143.8	2602.06	2252.45	4022.72	2030.15			32	0.971034	0.984004	0.972155	0.933064	0.985459	0.898967	0.90648	1.04064	0.993985	1.04591	0.943623	0.935954	0.975151	0.974278	0.926451	0.961374	1.16062	0.926509		0.974203		0.0613541		0.0144601
34	3940.61	3216.63	2508.53	2424.87	7503.85	4277.58	2424.07	1337.78	3403.43	2167.43	4699.58	4669.7	3628.78	3069.7	2571.72	2290.18	3622.47	2210.05			34	0.956937	1.02742	0.998326	0.927954	0.936972	0.972824	0.991848	0.972313	1.04111	1.13553	1.00527	0.923758	0.987575	0.951312	0.915651	0.977479	1.04514	1.00861		0.987557		0.0535308		0.0126163
36	4137.25	3184.04	2512.69	2342.53	7896.05	4361.01	2346.91	1332.48	3416.2	1988.44	4370.79	4744.06	3548.22	3021.37	2679.81	2301.89	3756.16	2222.11			36	1.00469	1.01701	0.999982	0.896442	0.985944	0.991797	0.960276	0.968462	1.04501	1.04176	0.934942	0.938467	0.96565	0.936335	0.954135	0.982474	1.08372	1.01412		0.984511		0.0461422		0.0108749
38	3901.16	3219.27	2389.64	2443.29	7647.56	4027.55	2186.89	1337.24	3334.37	1833.45	4411.8	4647.62	3560.57	2986.01	2781.83	2267.83	3613.3	2045.33			38	0.947357	1.02826	0.95101	0.935	0.954915	0.915961	0.894805	0.971922	1.01998	0.960556	0.943713	0.919389	0.969012	0.925378	0.990458	0.96794	1.0425	0.933437		0.959533		0.0399807		0.00942275
40	4121.82	3047.82	2396.22	2393.16	7175.85	3815.23	2299	1262.1	3153.75	1970.69	4912.86	4725.59	3706.86	3048.76	2568.69	2246.02	3495.05	2271.91			40	1.00094	0.973499	0.953628	0.91582	0.896015	0.867675	0.940674	0.917308	0.964729	1.03245	1.05089	0.934813	1.00882	0.944825	0.914572	0.958631	1.00838	1.03685		0.962252		0.0518297		0.0122153
42	3978.78	3309.52	2429.48	2445.66	7695.81	4004.8	2403.71	1291.76	3252.47	1887.18	4390.83	4631.23	3635	3058.33	2686.12	2311.93	3523.97	2157.69			42	0.966205	1.05709	0.966865	0.93591	0.960941	0.910786	0.983518	0.938864	0.994927	0.988703	0.93923	0.916148	0.989267	0.947791	0.956381	0.986763	1.01672	0.984715		0.968935		0.0360062		0.00848602
44	3774.83	3203.7	2357.09	2357.46	7570.2	4142.33	2482.84	1331.62	3235.85	2015.89	4564.62	4704.09	3656.36	3086.94	2613.1	2292.39	3495.43	2073.62			44	0.916679	1.02329	0.938055	0.902155	0.945257	0.942064	1.0159	0.967834	0.989844	1.05614	0.976405	0.930561	0.995079	0.956657	0.930383	0.978422	1.00849	0.946348		0.967753		0.0410291		0.00966982
46	3707.9	3053.47	2318.46	2523.39	7456.83	3922.33	2385.61	1356.12	3213.6	1820.16	4736.11	4921.43	3608.34	3028.12	2797.74	2243.97	3618.99	2239.12			46	0.900425	0.975306	0.922682	0.965654	0.931101	0.892032	0.976115	0.985643	0.983037	0.953592	1.01309	0.973555	0.982012	0.938428	0.996124	0.957757	1.04414	1.02188		0.967365		0.0401067		0.00945245
48	3779.54	3056	2490.82	2347.94	7388.6	3677.23	2198.12	1406.76	3287.3	1860.23	4657.6	4742.52	3649.83	3260.43	2518.54	2344.51	3185.33	2137.41			48	0.917821	0.976113	0.991279	0.898515	0.922581	0.83629	0.899398	1.02245	1.00558	0.974583	0.996293	0.938163	0.993302	1.01042	0.896715	1.00067	0.919022	0.975459		0.954147		0.0518881		0.0122291
50	3749.98	3071.16	2487.41	2469.21	7235.98	3940.86	2343.25	1314.11	3324	1755.3	4590.14	4668.69	3564.56	3093.54	2901.5	2320.4	3140.01	2055.9			50	0.910644	0.980954	0.989922	0.94492	0.903524	0.896247	0.958781	0.955109	1.01681	0.91961	0.981861	0.923557	0.970097	0.958701	1.03307	0.990376	0.905947	0.938261		0.954355		0.0399466		0.00941471
52	3720.67	3139.19	2431.27	2572.55	7851.84	4057.12	2370.93	1324.98	3269.72	1847.89	4399.3	4547.11	3629.37	3069.34	2925.87	2360.66	3483.37	2116.07			52	0.903525	1.00268	0.967579	0.984466	0.980423	0.922685	0.970106	0.963008	1.0002	0.968122	0.941041	0.899507	0.987734	0.951202	1.04174	1.00756	1.00501	0.965721		0.970129		0.0370149		0.00872376
54	3886.68	3269.79	2424.16	2393.46	7786.8	3947.87	2401.51	1372.96	3245.91	1798.99	4757.66	4841.62	3608.66	3149.7	2819.38	2258.58	3259.39	2026.38			54	0.94384	1.0444	0.964747	0.915933	0.972302	0.89784	0.98262	0.997885	0.992922	0.942499	1.0177	0.957766	0.982097	0.976106	1.00383	0.963989	0.940388	0.924789		0.967869		0.0369652		0.00871204
56	3598.21	3224.77	2328.31	2504.78	7583.62	3785.4	2208.91	1338.44	3141.53	1864.24	4510.52	4892.13	3663.24	3104.44	2798.72	2244.3	3252.35	2247.57			56	0.873787	1.03002	0.926604	0.958532	0.946932	0.860891	0.903814	0.97279	0.960989	0.976686	0.964832	0.967758	0.996952	0.96208	0.996474	0.957894	0.938359	1.02574		0.956729		0.0450041		0.0106067
58	3663.3	3263.23	2486.76	2485.9	7867.42	3896.9	2350.87	1374.18	3114.95	1800.06	4323.04	4766.63	3637.02	2956.24	2918.39	2330.55	3262.91	2200.31			58	0.889594	1.0423	0.989662	0.951308	0.982368	0.886248	0.961898	0.998766	0.95286	0.94306	0.924729	0.942933	0.989816	0.916153	1.03908	0.994706	0.941404	1.00417		0.963948		0.0449128		0.0105851
60	3587.77	3220.95	2400.84	2444.1	7507.93	4231.49	2259.6	1218.55	3278.69	1686.99	4485.75	4789.07	3552.17	3004.07	2638.61	2296.79	3798.14	2174.74			60	0.871252	1.0288	0.95547	0.935311	0.937481	0.962342	0.924554	0.885656	1.00295	0.883823	0.959533	0.947371	0.966724	0.930975	0.939467	0.9803	1.09583	0.992498		0.955574		0.0538062		0.0126812
62	3749.22	3105.27	2317.84	2333.45	7875.26	4164.71	2168.25	1354.66	3109.54	1895.68	4237.9	4814.31	3580.49	3203.54	2625.68	2325.91	3568.88	2189.79			62	0.91046	0.991849	0.922438	0.892968	0.983347	0.947156	0.887175	0.984581	0.951205	0.993156	0.906517	0.952364	0.974432	0.992792	0.934862	0.99273	1.02968	0.999364		0.958171		0.0415985		0.00980403
64	3763.02	3249.54	2577.51	2553.91	7571.99	3846.16	2301.32	1462.71	3059.26	1788.08	4503.24	4602.04	3770.28	3140.1	2868.44	2180.34	3443.45	2121.61			64	0.91381	1.03793	1.02578	0.977336	0.94548	0.874708	0.941625	1.06311	0.935824	0.936786	0.963275	0.910374	1.02608	0.973131	1.0213	0.930596	0.993495	0.968252		0.968827		0.0507791		0.0119677
66	3674	3285.61	2300.76	2539.83	7747.3	3881.4	2247.72	1315.94	3204.71	1896.6	4498.69	4876.74	3641.42	3201.43	2931.93	2316.6	3318.4	2092.03			66	0.892193	1.04945	0.91564	0.971947	0.96737	0.882723	0.919693	0.956437	0.980319	0.993641	0.962301	0.964713	0.991015	0.992137	1.0439	0.988755	0.957414	0.954752		0.9658		0.0442151		0.0104207
68	3908.75	3144.03	2387.71	2520.36	7610.37	4149.61	2287.48	1332.76	3042.96	1857.67	4453.85	4972.8	3779.3	3324.32	2393.17	2140.09	3636.3	2273.27			68	0.9492	1.00423	0.950244	0.964496	0.950272	0.943721	0.935963	0.968661	0.930838	0.973243	0.952709	0.983717	1.02854	1.03022	0.852077	0.913415	1.04913	1.03746		0.967675		0.0492138		0.0115988
70	3812.77	3099.22	2512.55	2370.9	7467.49	3841.78	2383.61	1388.23	3167.48	1983.92	4461.98	4783.56	3722.5	3021.85	2435.43	2233.13	3347.9	2041.8			70	0.925892	0.989918	0.999925	0.9073	0.932432	0.873713	0.975297	1.00898	0.968929	1.03939	0.954449	0.946281	1.01308	0.936486	0.867126	0.953128	0.965926	0.931828		0.955004		0.0462038		0.0108894
72	3761.97	3119.2	2461.68	2608.61	7547.78	3831.86	2295.97	1376.58	3191.18	1857.43	4563.18	4902.96	3784.09	3052.41	2703.92	2221.07	3760.59	2216.37			72	0.913556	0.996298	0.979679	0.998267	0.942457	0.871458	0.939435	1.00051	0.976179	0.973121	0.976095	0.969901	1.02984	0.945956	0.96272	0.947982	1.08499	1.0115		0.97333		0.0464202		0.0109404
74	3618.31	2953.98	2478.99	2679.55	7309.84	3959.19	2317.69	1349.56	3092.49	1718.7	4518.5	4670.62	3621.45	3180.04	2598.5	2196.13	3176.96	2223.96			74	0.878668	0.943527	0.986567	1.02541	0.912746	0.900415	0.948322	0.980875	0.945989	0.900439	0.966539	0.92394	0.985579	0.985507	0.925185	0.937337	0.916607	1.01496		0.948812		0.0412985		0.00973332
76	3608.48	3189.88	2527	2638.81	7494.31	3886.67	2311.57	1443.09	3058.28	1809.67	4449.08	4661.81	3804.49	3143.63	2851.93	2191.84	3315.69	2192.98			76	0.876281	1.01887	1.00568	1.00982	0.93578	0.883923	0.945818	1.04886	0.935523	0.948099	0.951689	0.922198	1.03539	0.974224	1.01542	0.935503	0.956633	1.00082		0.966696		0.0498124		0.0117399
78	3650.84	3198.41	2625.06	2408.7	7832.58	4122.25	2413.92	1251.8	3237.78	1710.03	4576.61	4631.08	3665.37	3270.96	2635.54	2262.9	3200.85	2175.36			78	0.886569	1.0216	1.0447	0.921765	0.978019	0.937498	0.987697	0.90982	0.990434	0.895893	0.978968	0.916118	0.997532	1.01369	0.938372	0.965836	0.9235	0.992779		0.961155		0.0462955		0.010911
80	3896.23	3192.31	2480.96	2395.39	7347.52	3955.5	2383.05	1362.22	3251.21	1779.06	4588.95	4566.37	3778.74	3196.53	2615.44	2245.68	3519.82	2090.29			80	0.946159	1.01965	0.987353	0.91667	0.917451	0.899575	0.975067	0.990077	0.994541	0.932058	0.981608	0.903317	1.02839	0.99062	0.931216	0.958486	1.01553	0.953955		0.963429		0.0405662		0.00956072
82	3741.67	3191.99	2489.96	2628.65	7448.19	3681.7	2388.87	1365.72	3311.59	1786.57	4617.05	4512.37	3730.4	3329.83	2478.32	2320.65	3397.56	2085.18			82	0.908626	1.01955	0.990934	1.00594	0.930022	0.837307	0.977448	0.992619	1.01301	0.935995	0.987619	0.892635	1.01523	1.03193	0.882396	0.990482	0.980254	0.951626		0.963535		0.0546067		0.0128698
84	3669.39	3349.26	2398.96	2562.46	7638.04	3663.61	2390.87	1362.01	3270.91	1827.77	4509.49	4874.27	3705.94	3234.47	2933.39	2211.79	3629.18	2150.2			84	0.891074	1.06978	0.954718	0.980605	0.953727	0.833191	0.978265	0.989921	1.00057	0.957581	0.964612	0.964226	1.00857	1.00238	1.04442	0.944022	1.04708	0.9813		0.975891		0.0549454		0.0129497
86	3570.01	3131.87	2591.72	2422.1	7461.94	3782.62	2444.59	1380.55	3107.53	1797.98	4419.6	4822.17	3699.62	3189.76	2775.15	2204.38	3151.01	2185.33			86	0.86694	1.00034	1.03143	0.926894	0.931738	0.860258	1.00024	1.00339	0.950591	0.941973	0.945383	0.95392	1.00685	0.988519	0.98808	0.940855	0.909121	0.997331		0.957993		0.0481872		0.0113569
88	3679.02	2987.05	2442.5	2475.62	7514.26	3762.34	2409.55	1349.51	3280.03	1899	4359.18	4768.7	3631.39	3291.72	2577.05	2250.9	3233.61	2171.74			88	0.893411	0.95409	0.972047	0.947373	0.938271	0.855646	0.985909	0.980838	1.00336	0.994897	0.932459	0.943342	0.988284	1.02012	0.917548	0.960713	0.932953	0.99113		0.956244		0.0413294		0.00974062
90	3521.32	2958.05	2357.37	2408.77	7719.79	3699.77	2458.46	1311.54	3354.52	1824.2	4761.3	4980.6	3634.56	3184.01	2494.81	2229.15	3105.44	2089.98			90	0.855116	0.944826	0.938167	0.921792	0.963934	0.841416	1.00592	0.953242	1.02614	0.955711	1.01847	0.985259	0.989147	0.98674	0.888267	0.951428	0.895971	0.953816		0.948632		0.0522693		0.012319
92	3809.11	3057.95	2344.61	2661.09	7595.92	3625.33	2418.37	1452.41	3270.22	1889.19	4475.14	4875.53	3679.14	3235.74	2597.39	2250.89	3340.78	2114.22			92	0.925004	0.976734	0.933092	1.01835	0.948468	0.824486	0.989516	1.05563	1.00036	0.98976	0.957263	0.964475	1.00128	1.00277	0.924792	0.960708	0.963871	0.964877		0.966746		0.0489185		0.0115292
94	3894.85	3209.9	2487.26	2374.86	7495.16	3788.24	2495.71	1332.52	3311.46	1806.47	4497.52	4820.82	3650.76	3347.11	2443.32	2217.22	3385.01	2044.73			94	0.945823	1.02527	0.989861	0.908816	0.935886	0.861536	1.02116	0.968492	1.01297	0.946418	0.962051	0.953652	0.993554	1.03728	0.869932	0.94634	0.976632	0.933165		0.960492		0.0494009		0.0116429
96	3771.98	3110.94	2355.01	2437.51	7506.19	3800.61	2462.13	1260.48	3191.38	1813.65	4541.78	4863.81	3546.23	3191.95	2758.3	2236.15	3533.71	2160.1			96	0.915986	0.99366	0.937231	0.93279	0.937264	0.864348	1.00742	0.916132	0.976241	0.950183	0.971518	0.962157	0.965108	0.9892	0.982082	0.954417	1.01953	0.985815		0.958949		0.0377722		0.00890224
98	3618.18	3111.64	2496.69	2589.5	7959.94	3651.82	2359.68	1304.66	3127.7	1681.55	4291.8	4758.13	3843.18	3256.35	2633.84	2217.74	3564.62	2038.63			98	0.878636	0.993884	0.993615	0.990955	0.993921	0.830512	0.965503	0.948237	0.956761	0.880974	0.918045	0.941251	1.04592	1.00916	0.937768	0.946557	1.02845	0.930382		0.95503		0.0552549		0.0130226
100	3815.49	3249.79	2444.59	2490.91	7407.73	3776.56	2461.89	1293.75	3280.94	1720.54	4444.59	4920.52	3597.62	3351.36	2630.71	2276.36	3639.6	2089.05			100	0.926551	1.03801	0.972879	0.953226	0.924969	0.85888	1.00732	0.940313	1.00364	0.901399	0.950729	0.973374	0.979094	1.0386	0.936654	0.971578	1.05009	0.953392		0.965594		0.0496557		0.011703
102	3366.68	3137.28	2510.55	2393.99	7763.66	3791.46	2301.99	1280.19	3084.58	1767.98	4497.28	4844.57	3719.2	3205.93	2553.2	2221.58	3756.49	1949.79			102	0.817563	1.00208	0.999131	0.916134	0.969412	0.862268	0.941899	0.930458	0.943569	0.926256	0.961999	0.95835	1.01218	0.993531	0.909056	0.948197	1.08381	0.889834		0.948096		0.060417		0.0142392
104	3320.71	3214.47	2499.63	2532.14	7852.22	3655.01	2330.98	1311.25	3200.91	1789.2	4628.36	4795.44	3543.59	3126.43	2640.97	2088.69	3502.64	1884.46			104	0.8064	1.02673	0.994782	0.969005	0.980471	0.831236	0.95376	0.95303	0.979154	0.937371	0.990038	0.948632	0.96439	0.968894	0.940308	0.891479	1.01057	0.86002		0.944793		0.0603449		0.0142222
106	3496.47	3352.15	2459.91	2466.05	7931.69	3460.69	2335.57	1272.37	3134.74	1964.49	4322.9	4717.49	3650.42	3110.66	2627.46	2232.88	3980.69	1981.67			106	0.849081	1.07071	0.978976	0.943711	0.990394	0.787043	0.95564	0.924773	0.958913	1.02921	0.924697	0.933212	0.993464	0.964008	0.935497	0.95302	1.1485	0.904386		0.958068		0.0783575		0.0184675
108	3488.06	3052.82	2536.93	2490.01	7438.05	3484.78	2291.97	1368.9	3245.61	1833.12	4277.26	4790.05	3501.59	3280.4	2554.47	2159.76	3609.2	2037.36			108	0.84704	0.975098	1.00963	0.95288	0.928755	0.792521	0.937798	0.994933	0.99283	0.960382	0.914936	0.947565	0.952958	1.01661	0.909508	0.921815	1.04132	0.929802		0.94591		0.0597623		0.0140849
110	3420.11	3293.89	2499.92	2571.51	7279.41	3782.31	2355.99	1252.02	3153.69	1750.63	4536.96	4748.88	3726.64	3318.07	2731.83	2318.96	3932.49	2151.82			110	0.830538	1.0521	0.994899	0.984068	0.908946	0.860188	0.963995	0.909979	0.964711	0.917165	0.970487	0.939421	1.01421	1.02828	0.972658	0.98976	1.13459	0.982037		0.967668		0.0699044		0.0164752
112	3634.54	3022.12	2605.13	2330.18	7432.31	3698.37	2370.39	1371.42	3249.32	1735.12	4293.96	4594.23	3739.95	3226.46	2584.19	2179.32	3758.72	2001.15			112	0.882611	0.965292	1.03677	0.891718	0.928039	0.841099	0.969886	0.99676	0.993963	0.909041	0.918508	0.908829	1.01783	0.999896	0.920091	0.930161	1.08445	0.913273		0.950456		0.0617029		0.0145423
114	3843.89	3049.58	2372.13	2361.45	7835.46	3681.08	2448.31	1356.89	3086.1	1635.42	4432.05	4750.01	3672.03	3222.22	2610.09	2332.94	3765.38	2082.32			114	0.933449	0.974061	0.944043	0.903682	0.978378	0.837166	1.00177	0.986201	0.944036	0.856805	0.948046	0.939643	0.999346	0.99858	0.929313	0.995727	1.08637	0.950318		0.955941		0.0567086		0.0133652
116	3579.31	2984.39	2549.32	2441.75	7641.32	3860.41	2358.34	1448.33	3251.76	1820.02	4450.44	4491.26	3706.38	3371.02	2665.9	2060.82	3927.75	1984.31			116	0.869199	0.953239	1.01456	0.934411	0.954137	0.877951	0.964956	1.05266	0.994709	0.953521	0.951979	0.888459	1.00869	1.04469	0.949183	0.879582	1.13322	0.905591		0.962819		0.0697385		0.0164361
118	3577.31	3081.62	2432.59	2341.42	7653.1	3806.61	2390.17	1304.74	3366.21	1839.87	4725.81	4550.14	3657.24	3170.7	2607.12	2300.98	3671.18	2083.15			118	0.868712	0.984297	0.968103	0.89602	0.955608	0.865713	0.977977	0.948295	1.02972	0.963918	1.01088	0.900107	0.995321	0.982613	0.928256	0.982088	1.0592	0.950697		0.959307		0.0523997		0.0123497
120	3555.97	3152.28	2461.6	2311.19	7419.02	3901.5	2468.6	1320.67	3249.59	1841.62	4525.96	4740.91	3599.5	3314.88	2626.03	2315.32	3683.25	1963.97			120	0.86353	1.00687	0.979648	0.884451	0.926379	0.887294	1.01007	0.959874	0.994047	0.964837	0.968133	0.937845	0.979606	1.02729	0.934985	0.98821	1.06268	0.896306		0.959559		0.0537919		0.0126778
122	3664.5	3042.56	2620.68	2300.54	7685.38	4095.43	2351.01	1333.13	3281.98	1610.11	4407.22	4685.08	3573.29	3146.68	2372.98	2293.79	3382.39	1990.63			122	0.889887	0.971821	1.04296	0.880374	0.959638	0.9314	0.961956	0.968936	1.00395	0.843546	0.942735	0.926801	0.972473	0.975171	0.84489	0.979019	0.975877	0.908475		0.943328		0.053123		0.0125202
124	3674.25	3105.95	2507.7	2444.11	7289.32	3715.33	2283.98	1440.67	3214.65	1695.33	4242.55	4930.3	3536.23	3133.52	2544.22	2221.52	3543.9	1973.63			124	0.892253	0.992069	0.997996	0.935318	0.910184	0.844954	0.93453	1.04709	0.983358	0.888192	0.90751	0.97531	0.962386	0.971093	0.905858	0.948175	1.02248	0.900716		0.945526		0.0526702		0.0124134
126	3330.55	3076.06	2644.14	2490.06	7277.72	3711.84	2245.94	1424.59	3170.43	1726	4418.04	4899.81	3450.74	3112.74	2743.05	2310.79	3446.28	2008.38			126	0.80879	0.98252	1.05229	0.952901	0.908736	0.844162	0.918966	1.03541	0.969831	0.904263	0.94505	0.969279	0.939119	0.964652	0.976651	0.986273	0.994311	0.916574		0.948321		0.0598542		0.0141066
128	3700.95	3198.47	2564.58	2603.82	7351.51	3822.09	2480.97	1424.88	3058.56	1895.99	4098.26	4587.15	3515.3	3118.14	2810.65	2218.6	3257.43	1959.59			128	0.898736	1.02162	1.02063	0.996436	0.917949	0.869236	1.01513	1.03562	0.935611	0.99332	0.876646	0.907427	0.95669	0.966326	1.00072	0.946925	0.939824	0.89431		0.955175		0.0536426		0.0126426
130	3523.86	3138.76	2535.83	2535.46	7684.02	3704.06	2144.49	1502.51	3266.12	1701.09	4178.54	4778.23	3471.81	3222.08	2592.59	2051.25	3132.13	2095.75			130	0.855732	1.00255	1.00919	0.970272	0.959469	0.842392	0.877454	1.09204	0.999103	0.891212	0.893818	0.945227	0.944855	0.998536	0.923082	0.875501	0.903673	0.956449		0.941142		0.064693		0.015247
132	3728.59	3157.33	2509.22	2351.63	7716.87	3981.46	2434.49	1323.23	3298.03	1900.03	4166.22	4761.3	3657	3135.16	2697.78	2205.14	3314.27	2096.25			132	0.905448	1.00848	0.998601	0.899926	0.963571	0.90548	0.996112	0.961734	1.00886	0.995435	0.891184	0.941878	0.995254	0.971601	0.960533	0.941183	0.956223	0.956675		0.958788		0.0384672		0.00906603
134	3574.75	3014.05	2375.88	2399.52	7513.06	4106.31	2386.64	1403.83	3232.19	1954.64	4600.55	4809.02	3693.42	3145.33	2530.4	2203.64	3618.67	1984.98			134	0.86809	0.962714	0.945535	0.918253	0.938121	0.933872	0.976535	1.02032	0.988722	1.02405	0.984088	0.951317	1.00517	0.974751	0.900939	0.940544	1.04405	0.905896		0.960164		0.0467641		0.0110215
136	3415.15	3279.64	2452.42	2402.78	7393.83	3793.73	2339.56	1336.3	3258.06	1998.99	4315.78	4617.96	3698.56	2991.09	2568.99	2325.86	3368.42	1943.94			136	0.829334	1.04754	0.975997	0.919498	0.923234	0.862785	0.957272	0.971236	0.996637	1.04728	0.923174	0.913522	1.00656	0.926951	0.91468	0.992706	0.971847	0.887167		0.94819		0.0590937		0.0139273
138	3410.5	3055.08	2351.88	2395.03	7666.94	3892.95	2430.81	1279.66	3079.17	2024.93	4449.74	4723.36	3753.96	3158.01	2485.56	2150.63	3622.21	1966.1			138	0.828205	0.975818	0.935983	0.916534	0.957335	0.88535	0.994607	0.930072	0.941916	1.06087	0.95183	0.934373	1.02164	0.97868	0.884974	0.917915	1.04507	0.897278		0.947692		0.0589002		0.0138817
140	3570.28	2990.43	2273.59	2365.51	7860.6	3592.36	2430.38	1377.27	3255.8	2148.25	4568.15	4691	3508.39	3188.63	2642.13	2249.51	3290.39	2009.15			140	0.867006	0.955168	0.904828	0.905238	0.981518	0.816989	0.994431	1.00102	0.995945	1.12548	0.977158	0.927971	0.954809	0.988171	0.94072	0.960117	0.949334	0.916925		0.95349		0.0645763		0.0152195
ave for normalization	4117.94	3130.79	2512.74	2613.14	8008.62	4397.07	2443.99	1375.88	3269.05	1908.74	4674.93	5055.11	3674.44	3226.8	2808.63	2342.95	3466	2191.18
[truncated: 2 more columns]
