# Supplementary material for: Wave patterns organize cellular protrusions and control cortical dynamics
Source: Mol Syst Biol. 2019 Mar 12;15(3):e8585. doi: 10.15252/msb.20188585 (PMC6413885; doi:10.15252/msb.20188585)
Supplement: Supplementary file 19 — Source Data for Figure 1 [file MSB-15-e8585-s017.zip › Source_data_for_Figure_1/README.txt]

Fig 1C and 1E.xlsx:
Fig 1C: The peak position of STEN biosensors relative to the peak of PHcrac along wave propagation
Fig 1E: The first peak position of CEN biosensors relative to the first peak of LimE along wave propagation
Each value in the excel file represents the result of one wave patch


Fig 1F.xlsx:
Each column represents the cytosolic biosensor intensitis in one cell before and after cAMP stimulation.
Green highlighted zones indicate data used for the plot in Fig 1F. 
