# Supplementary material for: Wave patterns organize cellular protrusions and control cortical dynamics
Source: Mol Syst Biol. 2019 Mar 12;15(3):e8585. doi: 10.15252/msb.20188585 (PMC6413885; doi:10.15252/msb.20188585)
Supplement: Supplementary file 19 — Source Data for Figure 1 [file MSB-15-e8585-s017.zip › Source_data_for_Figure_1/Fig_1C_and_1E.xlsx]

## Sheet: STEN
	micron	PKBA vs PH		RBD vs PH		RalGDS vs PH
		-1.38		0.84		2.36
		-1.27		1.59		5.12
		-1.2		2.76		3.74
		-0.4		1		3.54
		-0.47		1.92		2.78
		-0.39		0.5		7.08
		-3.27		0.67		7.28
		-1.47		2.26		6.3
		-2.74		1.09		3.54
		-1.07		1.17		4.33
		-2.07		0.42		5.31
		-0.2		2.59		3.15
		-1.47		2.17		5.71
		-1.67		3.93		4.13
		-1.14		2.92		4.53
		-1.34		2.51		5.31
		-1.87		1.17		3.35
		-2.34		1.75		1.89
		-3.23		0.5		4.13
		-0.87		1.59		2.36
		-0.52		1.5		3.94
		-0.09		3.17		5.37
		-0.02		1.92		1.77
		-0.17		2.09		2.56
				1.5		4.72
				0.25		2.77
		-1.2775		1.68385		4.11808
		0.94796		0.936432		1.51156

## Sheet: CEN
		micron		RacGEF1 vs LimE		Coronin vs LimE		PAK1GBD vs LimE
				0		-0.74		-0.38
				-0.08		-0.29		-0.74
				0		-0.39		0
				0.08		-0.42		-0.44
				0		-0.52		0
				0		-0.45		-0.05
				-0.25		-0.53		-0.08
				-0.17		-0.26		-0.11
				0		-0.48		-0.76
				0		-0.47		0
				0		-0.12		-0.67
				0		-0.19		-0.11
				0		-0.14		-0.77
				0		-0.61		0
				0		-0.13		0.06
				0		-0.26		0.17
				0		-0.04		0.42
				0		-0.29		0.23
				0		-0.29		-0.06
				0		-0.17		0
				0		-0.62		0.07
						-0.14
						-0.09
						-0.39
						-0.1
						-0.7
						-0.33
						-0.53
						-0.55
						-0.55
						-0.3
						-0.32
