# Supplementary material for: Wave patterns organize cellular protrusions and control cortical dynamics
Source: Mol Syst Biol. 2019 Mar 12;15(3):e8585. doi: 10.15252/msb.20188585 (PMC6413885; doi:10.15252/msb.20188585)
Supplement: Supplementary file 20 — Source Data for Figure 2 [file MSB-15-e8585-s018.zip]

Archive with 8 entries (5 files):
- Source_data_for_Figure_2/
- Source_data_for_Figure_2/Fig_2B.xlsx
- Source_data_for_Figure_2/README.txt
- __MACOSX/
- __MACOSX/._Source_data_for_Figure_2
- __MACOSX/Source_data_for_Figure_2/
- __MACOSX/Source_data_for_Figure_2/._Fig_2B.xlsx
- __MACOSX/Source_data_for_Figure_2/._README.txt
