# Supplementary material for: Wave patterns organize cellular protrusions and control cortical dynamics
Source: Mol Syst Biol. 2019 Mar 12;15(3):e8585. doi: 10.15252/msb.20188585 (PMC6413885; doi:10.15252/msb.20188585)
Supplement: Supplementary file 20 — Source Data for Figure 2 [file MSB-15-e8585-s018.zip › Source_data_for_Figure_2/Fig_2B.xlsx]

## Sheet: Sheet1
10
16
6
8
10
8
10
12
10
14
18
10
8
10
6
6
8
8
6
10
14
12
10
10
12
6
8
8
12
10
8
14
12
10
4
4
12
10
16
10
10
12
14
8
10
12
8
4
10
14
10
8
12
10
12
12
20
8
12
10
16
10
16
20
20
15
15
10
10
12
14
10
10
12
10
10
8
8
12
16
14
10
10
6
10
12
8
12
10
10
12
14
14
10
10
12
12
10
8
10
10.8
3.21298
