# Supplementary material for: Wave patterns organize cellular protrusions and control cortical dynamics
Source: Mol Syst Biol. 2019 Mar 12;15(3):e8585. doi: 10.15252/msb.20188585 (PMC6413885; doi:10.15252/msb.20188585)
Supplement: Supplementary file 21 — Source Data for Figure 3 [file MSB-15-e8585-s019.zip › Source_data_for_Figure_3/README.txt]

Data points of inhibitor level and wave range. 
