# Supplementary material for: Wave patterns organize cellular protrusions and control cortical dynamics
Source: Mol Syst Biol. 2019 Mar 12;15(3):e8585. doi: 10.15252/msb.20188585 (PMC6413885; doi:10.15252/msb.20188585)
Supplement: Supplementary file 21 — Source Data for Figure 3 [file MSB-15-e8585-s019.zip › Source_data_for_Figure_3/Fig3D.xlsx]

## Sheet: Sheet1
Inhibitor level	Wave range
2.16	1
2.25	0.766667
2.35	0.2
2.44	0.116667
2.6	0.0666667
2.77	0.04
2.92	0.0266667
