# Supplementary material for: Wave patterns organize cellular protrusions and control cortical dynamics
Source: Mol Syst Biol. 2019 Mar 12;15(3):e8585. doi: 10.15252/msb.20188585 (PMC6413885; doi:10.15252/msb.20188585)
Supplement: Supplementary file 22 — Source Data for Figure 4 [file MSB-15-e8585-s020.zip]

Archive with 125 entries (116 files):
- Source_data_for_Figure_4/
- Source_data_for_Figure_4/Fig_4D/
- Source_data_for_Figure_4/Fig_4D/Fig4D.xlsx
- Source_data_for_Figure_4/Fig_4D/README.txt
- Source_data_for_Figure_4/Fig_4I/
- Source_data_for_Figure_4/Fig_4I/ChR3-30.pdf
- Source_data_for_Figure_4/Fig_4I/ChR23-30.pdf
- Source_data_for_Figure_4/Fig_4I/ChR15-30.pdf
- Source_data_for_Figure_4/Fig_4I/ChR19-30.pdf
- Source_data_for_Figure_4/Fig_4I/ChR21-30.pdf
- Source_data_for_Figure_4/Fig_4I/ChR1-30.pdf
- Source_data_for_Figure_4/Fig_4I/ChR17-30.pdf
- Source_data_for_Figure_4/Fig_4I/ChR5-30.pdf
- Source_data_for_Figure_4/Fig_4I/ChR25-30.pdf
- Source_data_for_Figure_4/Fig_4I/ChR9-30.pdf
- Source_data_for_Figure_4/Fig_4I/ChR11-30.pdf
- Source_data_for_Figure_4/Fig_4I/ChR27-30.pdf
- Source_data_for_Figure_4/Fig_4I/ChR7-30.pdf
- Source_data_for_Figure_4/Fig_4I/ChR14-30.pdf
- Source_data_for_Figure_4/Fig_4I/ChR18-30.pdf
- Source_data_for_Figure_4/Fig_4I/ChR2-30.pdf
- Source_data_for_Figure_4/Fig_4I/ChR22-30.pdf
- Source_data_for_Figure_4/Fig_4I/ChR16-30.pdf
- Source_data_for_Figure_4/Fig_4I/ChR20-30.pdf
- Source_data_for_Figure_4/Fig_4I/README.txt
- Source_data_for_Figure_4/Fig_4I/ChR4-30.pdf
- Source_data_for_Figure_4/Fig_4I/ChR28-30.pdf
- Source_data_for_Figure_4/Fig_4I/ChR8-30.pdf
- Source_data_for_Figure_4/Fig_4I/ChR24-30.pdf
- Source_data_for_Figure_4/Fig_4I/ChR12-30.pdf
- Source_data_for_Figure_4/Fig_4I/ChR26-30.pdf
- Source_data_for_Figure_4/Fig_4I/ChR6-30.pdf
- Source_data_for_Figure_4/Fig_4I/ChR10-30.pdf
- Source_data_for_Figure_4/Fig_4H/
- Source_data_for_Figure_4/Fig_4H/9.pdf
- Source_data_for_Figure_4/Fig_4H/8.pdf
- Source_data_for_Figure_4/Fig_4H/16.pdf
- Source_data_for_Figure_4/Fig_4H/17.pdf
- Source_data_for_Figure_4/Fig_4H/15.pdf
- Source_data_for_Figure_4/Fig_4H/14.pdf
- Source_data_for_Figure_4/Fig_4H/10.pdf
- Source_data_for_Figure_4/Fig_4H/11.pdf
- Source_data_for_Figure_4/Fig_4H/13.pdf
- Source_data_for_Figure_4/Fig_4H/12.pdf
- Source_data_for_Figure_4/Fig_4H/23.pdf
- Source_data_for_Figure_4/Fig_4H/22.pdf
- Source_data_for_Figure_4/Fig_4H/20.pdf
- Source_data_for_Figure_4/Fig_4H/21.pdf
- Source_data_for_Figure_4/Fig_4H/25.pdf
- Source_data_for_Figure_4/Fig_4H/19.pdf
- Source_data_for_Figure_4/Fig_4H/18.pdf
- Source_data_for_Figure_4/Fig_4H/24.pdf
- Source_data_for_Figure_4/Fig_4H/README.txt
- Source_data_for_Figure_4/Fig_4H/6.pdf
- Source_data_for_Figure_4/Fig_4H/7.pdf
- Source_data_for_Figure_4/Fig_4H/5.pdf
- Source_data_for_Figure_4/Fig_4H/4.pdf
- Source_data_for_Figure_4/Fig_4H/1.pdf
- Source_data_for_Figure_4/Fig_4H/3.pdf
- Source_data_for_Figure_4/Fig_4H/2.pdf
- __MACOSX/
- __MACOSX/._Source_data_for_Figure_4
- __MACOSX/Source_data_for_Figure_4/
- __MACOSX/Source_data_for_Figure_4/._Fig_4D
- __MACOSX/Source_data_for_Figure_4/._Fig_4I
- __MACOSX/Source_data_for_Figure_4/._Fig_4H
- __MACOSX/Source_data_for_Figure_4/Fig_4D/
- __MACOSX/Source_data_for_Figure_4/Fig_4D/._Fig4D.xlsx
- __MACOSX/Source_data_for_Figure_4/Fig_4D/._README.txt
- __MACOSX/Source_data_for_Figure_4/Fig_4I/
- __MACOSX/Source_data_for_Figure_4/Fig_4I/._ChR3-30.pdf
- __MACOSX/Source_data_for_Figure_4/Fig_4I/._ChR23-30.pdf
- __MACOSX/Source_data_for_Figure_4/Fig_4I/._ChR15-30.pdf
- __MACOSX/Source_data_for_Figure_4/Fig_4I/._ChR19-30.pdf
- __MACOSX/Source_data_for_Figure_4/Fig_4I/._ChR21-30.pdf
- __MACOSX/Source_data_for_Figure_4/Fig_4I/._ChR1-30.pdf
- __MACOSX/Source_data_for_Figure_4/Fig_4I/._ChR17-30.pdf
- __MACOSX/Source_data_for_Figure_4/Fig_4I/._ChR5-30.pdf
- __MACOSX/Source_data_for_Figure_4/Fig_4I/._ChR25-30.pdf
- __MACOSX/Source_data_for_Figure_4/Fig_4I/._ChR9-30.pdf
- __MACOSX/Source_data_for_Figure_4/Fig_4I/._ChR11-30.pdf
- __MACOSX/Source_data_for_Figure_4/Fig_4I/._ChR27-30.pdf
- __MACOSX/Source_data_for_Figure_4/Fig_4I/._ChR7-30.pdf
- __MACOSX/Source_data_for_Figure_4/Fig_4I/._ChR14-30.pdf
- __MACOSX/Source_data_for_Figure_4/Fig_4I/._ChR18-30.pdf
- __MACOSX/Source_data_for_Figure_4/Fig_4I/._ChR2-30.pdf
- __MACOSX/Source_data_for_Figure_4/Fig_4I/._ChR22-30.pdf
- __MACOSX/Source_data_for_Figure_4/Fig_4I/._ChR16-30.pdf
- __MACOSX/Source_data_for_Figure_4/Fig_4I/._ChR20-30.pdf
- __MACOSX/Source_data_for_Figure_4/Fig_4I/._README.txt
- __MACOSX/Source_data_for_Figure_4/Fig_4I/._ChR4-30.pdf
- __MACOSX/Source_data_for_Figure_4/Fig_4I/._ChR28-30.pdf
- __MACOSX/Source_data_for_Figure_4/Fig_4I/._ChR8-30.pdf
- __MACOSX/Source_data_for_Figure_4/Fig_4I/._ChR24-30.pdf
- __MACOSX/Source_data_for_Figure_4/Fig_4I/._ChR12-30.pdf
- __MACOSX/Source_data_for_Figure_4/Fig_4I/._ChR26-30.pdf
- __MACOSX/Source_data_for_Figure_4/Fig_4I/._ChR6-30.pdf
- __MACOSX/Source_data_for_Figure_4/Fig_4I/._ChR10-30.pdf
- __MACOSX/Source_data_for_Figure_4/Fig_4H/
- __MACOSX/Source_data_for_Figure_4/Fig_4H/._9.pdf
- __MACOSX/Source_data_for_Figure_4/Fig_4H/._8.pdf
- __MACOSX/Source_data_for_Figure_4/Fig_4H/._16.pdf
- __MACOSX/Source_data_for_Figure_4/Fig_4H/._17.pdf
- __MACOSX/Source_data_for_Figure_4/Fig_4H/._15.pdf
- __MACOSX/Source_data_for_Figure_4/Fig_4H/._14.pdf
- __MACOSX/Source_data_for_Figure_4/Fig_4H/._10.pdf
- __MACOSX/Source_data_for_Figure_4/Fig_4H/._11.pdf
- __MACOSX/Source_data_for_Figure_4/Fig_4H/._13.pdf
- __MACOSX/Source_data_for_Figure_4/Fig_4H/._12.pdf
- __MACOSX/Source_data_for_Figure_4/Fig_4H/._23.pdf
- __MACOSX/Source_data_for_Figure_4/Fig_4H/._22.pdf
- __MACOSX/Source_data_for_Figure_4/Fig_4H/._20.pdf
- __MACOSX/Source_data_for_Figure_4/Fig_4H/._21.pdf
- __MACOSX/Source_data_for_Figure_4/Fig_4H/._25.pdf
- __MACOSX/Source_data_for_Figure_4/Fig_4H/._19.pdf
- __MACOSX/Source_data_for_Figure_4/Fig_4H/._18.pdf
- __MACOSX/Source_data_for_Figure_4/Fig_4H/._24.pdf
- __MACOSX/Source_data_for_Figure_4/Fig_4H/._README.txt
- __MACOSX/Source_data_for_Figure_4/Fig_4H/._6.pdf
- __MACOSX/Source_data_for_Figure_4/Fig_4H/._7.pdf
- __MACOSX/Source_data_for_Figure_4/Fig_4H/._5.pdf
- __MACOSX/Source_data_for_Figure_4/Fig_4H/._4.pdf
- __MACOSX/Source_data_for_Figure_4/Fig_4H/._1.pdf
- __MACOSX/Source_data_for_Figure_4/Fig_4H/._3.pdf
- __MACOSX/Source_data_for_Figure_4/Fig_4H/._2.pdf
