# Supplementary material for: Wave patterns organize cellular protrusions and control cortical dynamics
Source: Mol Syst Biol. 2019 Mar 12;15(3):e8585. doi: 10.15252/msb.20188585 (PMC6413885; doi:10.15252/msb.20188585)
Supplement: Supplementary file 22 — Source Data for Figure 4 [file MSB-15-e8585-s020.zip › Source_data_for_Figure_4/Fig_4D/Fig4D.xlsx]

## Sheet: Sheet1
Data Set	Average wave area		Average fraction of fast pixels		Average number of waves		Average wave speed
	Before	After	Before	After	Before	After	Before	After
1	2.67966	11.8891	6.12451	36.2557	3.53333	0.954545	3.21421	4.94038
2	2.23951	6.02437	16.1551	60.3939	5.2	0.295455	3.47541	5.09836
3	1.89297	7.9958	12.0041	87.8667	5.6	0.386364	3.27041	6.61548
4	2.23951	6.02437	16.1551	60.3939	5.2	0.295455	3.47541	5.09836
5	2.23951	6.02437	16.1551	60.3939	5.2	0.295455	3.47541	5.09836
6	2.23951	6.02437	16.1551	60.3939	5.2	0.295455	3.47541	5.09836
7	1.8282	2.99437	14.8365	64.4276	4.84444	0.340909	3.0293	6.13889
8	2.17156	13.7475	7.15023	46.4037	5.91111	0.954545	3.2208	5.26069
