# Supplementary material for: Wave patterns organize cellular protrusions and control cortical dynamics
Source: Mol Syst Biol. 2019 Mar 12;15(3):e8585. doi: 10.15252/msb.20188585 (PMC6413885; doi:10.15252/msb.20188585)
Supplement: Supplementary file 22 — Source Data for Figure 4 [file MSB-15-e8585-s020.zip › Source_data_for_Figure_4/Fig_4D/README.txt]

Simulation results modeling the INP54P case. 8 data sets shown. 
