# Supplementary material for: Wave patterns organize cellular protrusions and control cortical dynamics
Source: Mol Syst Biol. 2019 Mar 12;15(3):e8585. doi: 10.15252/msb.20188585 (PMC6413885; doi:10.15252/msb.20188585)
Supplement: Supplementary file 23 — Source Data for Figure 5 [file MSB-15-e8585-s021.zip]

Archive with 64 entries (57 files):
- Source_data_for_Figure_5/
- Source_data_for_Figure_5/Fig_5L/
- Source_data_for_Figure_5/Fig_5L/Fig5L.xlsx
- Source_data_for_Figure_5/Fig_5L/README.txt
- Source_data_for_Figure_5/Fig_5C/
- Source_data_for_Figure_5/Fig_5C/PKBA3.pdf
- Source_data_for_Figure_5/Fig_5C/PKBA17.pdf
- Source_data_for_Figure_5/Fig_5C/PKBA16.pdf
- Source_data_for_Figure_5/Fig_5C/PKBA2.pdf
- Source_data_for_Figure_5/Fig_5C/PKBA14.pdf
- Source_data_for_Figure_5/Fig_5C/PKBA15.pdf
- Source_data_for_Figure_5/Fig_5C/PKBA1.pdf
- Source_data_for_Figure_5/Fig_5C/PKBA11.pdf
- Source_data_for_Figure_5/Fig_5C/PKBA5.pdf
- Source_data_for_Figure_5/Fig_5C/PKBA4.pdf
- Source_data_for_Figure_5/Fig_5C/PKBA10.pdf
- Source_data_for_Figure_5/Fig_5C/PKBA12.pdf
- Source_data_for_Figure_5/Fig_5C/PKBA6.pdf
- Source_data_for_Figure_5/Fig_5C/PKBA7.pdf
- Source_data_for_Figure_5/Fig_5C/PKBA13.pdf
- Source_data_for_Figure_5/Fig_5C/PKBA22.pdf
- Source_data_for_Figure_5/Fig_5C/PKBA23.pdf
- Source_data_for_Figure_5/Fig_5C/PKBA21.pdf
- Source_data_for_Figure_5/Fig_5C/PKBA9.pdf
- Source_data_for_Figure_5/Fig_5C/PKBA20.pdf
- Source_data_for_Figure_5/Fig_5C/PKBA8.pdf
- Source_data_for_Figure_5/Fig_5C/PKBA24.pdf
- Source_data_for_Figure_5/Fig_5C/PKBA18.pdf
- Source_data_for_Figure_5/Fig_5C/PKBA19.pdf
- Source_data_for_Figure_5/Fig_5C/README.txt
- __MACOSX/
- __MACOSX/._Source_data_for_Figure_5
- __MACOSX/Source_data_for_Figure_5/
- __MACOSX/Source_data_for_Figure_5/._Fig_5L
- __MACOSX/Source_data_for_Figure_5/._Fig_5C
- __MACOSX/Source_data_for_Figure_5/Fig_5L/
- __MACOSX/Source_data_for_Figure_5/Fig_5L/._Fig5L.xlsx
- __MACOSX/Source_data_for_Figure_5/Fig_5L/._README.txt
- __MACOSX/Source_data_for_Figure_5/Fig_5C/
- __MACOSX/Source_data_for_Figure_5/Fig_5C/._PKBA3.pdf
- __MACOSX/Source_data_for_Figure_5/Fig_5C/._PKBA17.pdf
- __MACOSX/Source_data_for_Figure_5/Fig_5C/._PKBA16.pdf
- __MACOSX/Source_data_for_Figure_5/Fig_5C/._PKBA2.pdf
- __MACOSX/Source_data_for_Figure_5/Fig_5C/._PKBA14.pdf
- __MACOSX/Source_data_for_Figure_5/Fig_5C/._PKBA15.pdf
- __MACOSX/Source_data_for_Figure_5/Fig_5C/._PKBA1.pdf
- __MACOSX/Source_data_for_Figure_5/Fig_5C/._PKBA11.pdf
- __MACOSX/Source_data_for_Figure_5/Fig_5C/._PKBA5.pdf
- __MACOSX/Source_data_for_Figure_5/Fig_5C/._PKBA4.pdf
- __MACOSX/Source_data_for_Figure_5/Fig_5C/._PKBA10.pdf
- __MACOSX/Source_data_for_Figure_5/Fig_5C/._PKBA12.pdf
- __MACOSX/Source_data_for_Figure_5/Fig_5C/._PKBA6.pdf
- __MACOSX/Source_data_for_Figure_5/Fig_5C/._PKBA7.pdf
- __MACOSX/Source_data_for_Figure_5/Fig_5C/._PKBA13.pdf
- __MACOSX/Source_data_for_Figure_5/Fig_5C/._PKBA22.pdf
- __MACOSX/Source_data_for_Figure_5/Fig_5C/._PKBA23.pdf
- __MACOSX/Source_data_for_Figure_5/Fig_5C/._PKBA21.pdf
- __MACOSX/Source_data_for_Figure_5/Fig_5C/._PKBA9.pdf
- __MACOSX/Source_data_for_Figure_5/Fig_5C/._PKBA20.pdf
- __MACOSX/Source_data_for_Figure_5/Fig_5C/._PKBA8.pdf
- __MACOSX/Source_data_for_Figure_5/Fig_5C/._PKBA24.pdf
- __MACOSX/Source_data_for_Figure_5/Fig_5C/._PKBA18.pdf
- __MACOSX/Source_data_for_Figure_5/Fig_5C/._PKBA19.pdf
- __MACOSX/Source_data_for_Figure_5/Fig_5C/._README.txt
