# Supplementary material for: Wave patterns organize cellular protrusions and control cortical dynamics
Source: Mol Syst Biol. 2019 Mar 12;15(3):e8585. doi: 10.15252/msb.20188585 (PMC6413885; doi:10.15252/msb.20188585)
Supplement: Supplementary file 23 — Source Data for Figure 5 [file MSB-15-e8585-s021.zip › Source_data_for_Figure_5/Fig_5L/Fig5L.xlsx]

## Sheet: Sheet1
Data Set	Average wave area		Average fraction of fast pixels		Average number of waves		Average wave speed
	Before	After	Before	After	Before	After	Before	After
1	3.60933	0.439756	23.254	12.4941	2.62222	17.9091	3.78203	3.84161
2	3.33616	0.821347	18.6905	14.2745	2.02222	18.8409	3.90032	3.493
3	2.43912	0.775882	21.2313	14.5513	3.37778	19.7273	3.64887	3.18634
4	2.34262	0.499587	20.0403	13.8865	3.04444	20.3182	3.72109	3.2865
5	2.03046	1.23084	21.9757	14.1919	2.75556	19.1136	3.74823	3.24461
6	2.03046	1.23084	21.9757	14.1919	2.75556	19.1136	3.74823	3.24461
7	3.04497	0.413127	22.928	13.4918	2.91111	19.2727	3.83361	3.15165
8	3.77367	0.487892	21.0141	13.2553	2.93333	19.8864	3.77153	3.08054
