# Supplementary material for: Wave patterns organize cellular protrusions and control cortical dynamics
Source: Mol Syst Biol. 2019 Mar 12;15(3):e8585. doi: 10.15252/msb.20188585 (PMC6413885; doi:10.15252/msb.20188585)
Supplement: Supplementary file 24 — Source Data for Figure 6 [file MSB-15-e8585-s022.zip]

Archive with 10 entries (7 files):
- Source_data_for_Figure_6/
- Source_data_for_Figure_6/Fig_6A.xlsx
- Source_data_for_Figure_6/README.txt
- Source_data_for_Figure_6/Fig_6D.xlsx
- __MACOSX/
- __MACOSX/._Source_data_for_Figure_6
- __MACOSX/Source_data_for_Figure_6/
- __MACOSX/Source_data_for_Figure_6/._Fig_6A.xlsx
- __MACOSX/Source_data_for_Figure_6/._README.txt
- __MACOSX/Source_data_for_Figure_6/._Fig_6D.xlsx
