# Supplementary material for: Wave patterns organize cellular protrusions and control cortical dynamics
Source: Mol Syst Biol. 2019 Mar 12;15(3):e8585. doi: 10.15252/msb.20188585 (PMC6413885; doi:10.15252/msb.20188585)
Supplement: Supplementary file 24 — Source Data for Figure 6 [file MSB-15-e8585-s022.zip › Source_data_for_Figure_6/Fig_6A.xlsx]

## Sheet: wt
	1		2187.09		6589.69		2287.18		1726.03		2013.12		1535.87		1075.95		971.047		2292.37		111.331		146.767		65.405		95.741		433.764		68.239		63.099		179.15		109.7		221.955		229.155
	2		2184.72		7106.23		2847.06		1881.97		2016.45		1535.14		929.767		978.075		2163.52		100.834		179.352		66.249		115.269		400.799		56.224		61.568		202.272		100.274		293.117		269.46
	3		1949.14		7219.28		2663.54		1117.06		2318.09		1628.85		1017.45		1030.95		2850.85		106.775		194.762		70.173		97.799		363.479		47.169		64.815		209.92		99.385		248.691		285.675
	4		2240.57		7254.77		2627.8		1098.01		1814.68		1697.11		1020.03		900.547		2579.66		88.293		205.397		82.002		114.924		303.873		60.916		69.267		188.15		147.235		197.57		312.684
	5		2621		7938.94		3124.17		1066.76		1828.1		2396.5		1049.87		882.471		2260.16		91.201		132.664		73.702		128.281		251.014		49.105		57.535		171.705		184.621		325.157		370.137
	6		1639.49		6299.52		2606.08		1147.16		2527.49		2515.66		967.042		882.723		1739.29		126.202		136.301		70.932		91.553		275.864		61.296		57.234		185.256		179.294		340.865		357.373
	7		1379.4		6217.74		2383.81		1485.92		1700.69		2641.79		803.897		774.608		2316.08		108.53		183.104		90.985		87.908		267.603		48.56		59.238		199.839		200.694		343.543		371.521
	8		1492.56		6327.84		2683.44		1353.04		2303.23		2273.6		762.443		782.984		2821.81		92.087		195.069		89.99		72.068		291.506		47.869		63.491		189.984		179.311		285.395		290.062
	9		2071.53		5451.85		1749		1334.65		2288.54		2298.3		957.217		775.648		2869.8		90.769		168.115		94.488		87.553		293.088		67.61		78.066		181.521		199.384		388.412		319.691
	10		1747.91		6386.46		2585.97		1097.34		2640.03		1393.6		1204.18		875.995		2610.48		80.573		187.686		84.374		95.7		262.434		89.674		73.07		158.412		135.006		330.797		255.746
	11		1570.71		5402.81		1812.34		1090.36		2587.74		1503.83		1178.79		842.545		2434.14		78.516		209.442		91.681		102.336		292.21		74.049		71.558		202.21		129.175		315.763		290.012
	12		1455.88		7675.56		1812.94		1205.06		3075.63		1612.16		1243.96		844.561		2077.55		59.925		140.092		93.983		135.926		289.116		74.196		60.873		189.519		155.508		223.794		325.815
	13		1625.05		7898.02		1441.9		1534.8		3135.17		1861.45		1396.5		917.086		2612.76		52.868		143.952		102.706		109.89		274.599		73.444		86.729		198.808		217.608		202.014		299.009
	14		1360.23		6753.82		1521.06		2171.25		2849.5		2045.33		1125.3		916.698		2604.96		62.053		157.827		105.402		83.047		280.891		64.115		89.111		153.99		218.666		203.321		385.236
	15		1505.95		7762.74		1472.74		1942.33		4041.66		2120.06		1016.87		930.243		2462.45		53.097		224.13		107.979		84.112		253.171		83.994		47.435		139.274		264.995		178.946		282.914
	16		1943.89		7789.19		1594.19		2077.91		3453.46		2306		1001.03		853.027		2669.25		68.31		178.095		98.492		77.984		222.772		47.271		41.811		141.715		198.518		260.947		274.635
	17		2148.59		6519.62		1502.59		2209.02		3445.05		2226.76		986.066		921.623		2375.69		42.93		154.927		85.731		123.2		222.503		50.026		49.902		195.513		196.26		266.43		328.734
	18		2081.74		7733.48		1640.18		2296.37		3123.13		2653.9		996.942		945.261		2744.58		34.272		158.491		82.84		107.457		285.618		45.877		64.823		189.993		166.206		205.335		358.723
	19		1648.22		6430.84		1492.05		2120.81		2973.8		2457.14		968.023		851.668		2237.11		37.751		169.84		93.656		99.78		276.946		63.043		45.417		195.072		200.999		211.843		301.752
	20		1562.43		6422.87		1291.94		1519.9		2869.85		1700.44		1010.07		874.261		2380.57		43.686		186.17		93.514		87.059		285.069		151.062		49.469		169.141		203.503		174.997		314.448
	21		1942.15		5948		2048.27		1462.92		2854.68		1393.41		915.791		848.828		2492.48		41.092		252.66		109.368		115.503		265.674		215.75		59.855		156.969		182.612		148.489		313.559
	22		2327.19		6807.38		1974.75		2041.87		2626.46		1060.01		846.309		913.598		2094.97		69.429		222.674		108.419		106.189		275.699		252.284		73.391		159.266		181.51		146.986		404.749
	23		2472.64		7501.79		2315.37		1826.19		2637.61		1079.17		1111.85		1001.95		2862.34		87.824		197.643		116.977		113.183		355.072		233.323		86.122		210.961		173.993		194.354		431.271
	24		1452.83		7254.14		2791.86		1805.27		2690.49		1316.97		952.588		944.765		2342.43		85.705		151.331		99.155		105.571		320.408		258.609		94.796		221.975		184.187		212.606		391.881
	25		2336.71		6540.03		2665.19		1958.13		2532.72		1621.86		1185.08		856.894		2769.84		90.207		184.531		121.573		89.799		347.448		191.997		123.486		285.603		251.151		187.219		423.374
	26		1378.5		6272.32		2821.16		1825.71		2810.14		1399.13		1142.12		939.758		2862.83		129.417		174.78		130.503		105.968		386.131		268.176		140.849		297.711		309.851		221.903		392.222
	27		1843.04		5978.85		2973.97		2034.93		2986.25		1585.78		1233.38		942.899		2724.54		142.517		232.982		121.198		127.38		459.142		316.922		158.32		331.464		430.735		290.063		428.048
	28		2334		7898.53		2897.66		1762.28		2689.78		2439.96		1149.27		961.443		2668.5		110.065		285.216		139.921		148.974		485.365		291.051		168.759		356.966		387.669		250.381		442.709
	29		2034.08		7826.71		3232.39		1681.14		2468.74		2325.57		1158.7		999.309		2667.94		139.802		278.144		136.343		136.232		559.37		384.944		134.089		319.382		320.024		268.757		493.226
	30		2035.06		7061.31		3047.49		1885.82		2452.49		1970.17		1097.56		994.62		2683.68		159.666		323.622		152.323		136.285		559.287		336.72		157.058		323.268		363.968		295.614		496.592
	31		2202.26		7693.94		2958.15		1738.07		2755.71		1986.68		1093.41		988.641		2311.49		162.24		348.503		142.979		154.315		521.549		341.05		124.356		308.505		346.476		252.359		537.701
	32		2236.26		9434.19		3581.9		2007.82		2391.33		2122.53		1061.7		1078.01		2575.27		146.589		356.013		161.781		183.464		508.745		283.238		145.584		340.632		434.346		246.76		536.49
	33		2628.18		7849.24		3544.97		2147.57		2889.72		2159.87		1299.48		1028.64		2916.74		139.08		378.295		153.529		146.137		504.314		272.075		131.817		352.608		465.652		250.484		494.157
	34		1849.9		8963.03		3759.63		1812.37		3294.2		1869.99		1286.81		1025.15		3300.63		179.413		400.716		130.846		155.078		520.954		251.841		133.862		410.584		367.25		269.84		523.295
	35		2348.99		8323.27		3259.94		1998.11		3255.29		1987.25		1262.21		1154.75		3585.52		175.146		465.977		146.438		169.295		540.6		307.747		159.011		442.253		444.166		335.892		484.206
	36		2626.89		8881.35		2498.39		2274.55		2784.76		1948.38		1389.06		1195.29		3347.82		181.852		407.63		168.845		163.546		486.845		275.7		129.549		461.808		453.077		369.827		472.103
	37		2617.26		7681.98		3574.98		2238.22		3481.95		2249.28		1391.63		1268.39		3166.22		224.913		388.043		144.86		185.553		531.071		202.79		158.433		440.405		475.986		360.234		477.082
	38		2737.31		8614.66		3414.93		2424.8		3627.32		2156.73		1309.57		1274.99		3282.9		215.675		387.516		156.174		184.715		578.104		178.771		155.078		392.758		506.804		371.586		481.219
	39		2483.91		8194.8		2635.52		2082.27		3355.16		2305.7		1283.15		1216.39		3231.09		230.264		390.688		157.361		175.1		602.208		149.328		120.853		389.452		577.155		395.77		643.862
	40		2439.84		7932.61		3506.95		2404.14		3494.43		2118.14		1448.89		1221.55		3351.26		174.696		411.785		152.286		161.307		529.573		210.664		175.047		381.694		536.511		358.584		577.413
	41		2529.5		6608.85		3417.22		2250.91		3598.99		2341.96		1577.81		1144.94		3344.03		193.543		432.302		141.129		159.074		486.459		196.719		139.822		381.656		548.034		308.562		555.026
	42		2817.63		9648.34		3809.28		2005.13		3869.55		2101.54		1579.12		1118.24		3374.2		197.964		430.055		142.666		191.865		645.674		208.734		143.724		358.349		501.182		436.361		623.619
	43		3187.08		8842.19		2866.45		2133.25		4148.2		2047.14		1604.74		1062.53		3276.28		187.373		436.744		144.679		194.19		729.41		214.313		151.262		312.213		541.995		398.831		571.867
	44		3356.19		7904.26		3201.9		2223.27		3544.43		2200.01		1375.3		1191.72		3228.12		237.482		452.117		141.945		206.335		755.47		233.112		142.099		341.821		478.291		472.637		518.206
	45		3248.22		9346.39		3134.36		2014.51		3824.74		2080.75		1624.76		1087.68		3112.66		272.602		451.615		155.963		260.075		754.875		287.917		166.077		374.684		533.086		449.043		522.719
	46		2976.96		10685.7		3313.52		2096.41		3521.76		2679.16		1637.39		1133.35		3343.65		255.715		430.141		147.38		262.761		716.493		305.166		165.264		361.979		501.39		504.564		468.796
	47		3004.62		9125.84		3781.09		2728.33		3232.18		2313.6		1562.58		1173.83		3184.29		216.907		520.962		132.705		281.408		752.955		308.215		158.342		366.311		530.621		497.759		558.817
	48		3072.01		9490.26		3454.57		2185.93		3652.31		2488.26		1602.67		1123.26		3699.27		193.038		427.676		131.167		272.412		721.924		330.102		149.191		335.723		425.2		488.523		504.974
	49		3705.64		8724.07		3594.47		3076.14		4881.44		2642.85		1504.09		1129.67		3920.01		204.755		435.54		143.651		241.988		752.308		218.094		168.553		355.691		509.924		423.046		599.862
	50		3310.57		8722.81		3482.91		2411.56		4598.65		2196.7		1412.26		1096.25		3621.15		194.009		432.093		165.641		276.693		758.498		250.054		122.622		382.401		412.886		413.521		507.269
	51		3296.23		7393.44		3854.95		2651.8		3892.05		2285.35		1431.74		1087.61		3618.01		184.358		408.497		152.232		219.884		738.013		255.586		143.653		361.344		550.973		457.275		587.918
	52		2822.96		8529.26		3255.71		2821.61		4556.4		2098.44		1220.77		890.817		3580.43		190.209		438.011		147.212		209.077		718.916		210.76		136.37		391.548		487.89		405.242		468.69
	53		4142.64		8170.88		3028.46		2250.54		4195.65		2391.99		1324.32		1025.85		3548.75		198.483		385.208		135.426		214.215		653.288		179.769		108.166		327.81		480.707		503.14		469.838
	54		3286.95		11159.2		3035.05		2444.15		3667.44		2371		1633.77		1065.42		3095.11		204.58		412.021		140.988		224.064		752.595		242.184		118.738		332.903		635.414		432.57		483.75
	55		3404.68		11932.1		2960.09		2272.61		3983.05		2105.05		1438.27		1095.07		3469.12		183.707		508.357		149.784		274.805		771.075		191.699		129.859		265.243		631.128		406.027		548.513
	56		3623.3		10620.2		2796.47		2117.68		4057.11		2177.69		1334.77		1108.69		3254.49		151.657		445.402		141.348		287.341		836.187		211.749		129.42		317.667		557.181		409.043		453.337
	57		3634.6		8479.71		3303.64		2058.45		3205.81		1524.15		1375.43		997.793		3955.95		150.272		488.32		164.529		242.512		806.43		188.221		146.89		279.069		577.536		386.958		472.216
	58		3936.74		10303.4		3148.58		2157.84		3357.77		2205.23		1446.35		1068		4001.01		183.276		438.316		166.92		242.261		735.302		228.952		127.475		319.817		595.281		367.135		452.671
	59		3225.07		9769.55		3034.04		2157.86		3403.4		1951.49		1603.6		992.818		3923.02		158.42		416.475		178.623		272.805		701.959		212.354		127.81		271.717		621.949		351.726		430.979
	60		3387.96		12314.3		3013.1		2269.89		3103.04		1612.46		1370.49		886.834		3746.84		179.678		485.831		149.412		194.566		703.997		278.669		117.268		273.443		584.744		349.393		467.053
	61		3858.47		11651.2		3213.15		1912.07		3037.53		1585.46		1347.66		867.668		3962.32		141.328		399.512		186.469		240.225		765.905		228.311		124.529		348.132		575.73		274.332		530.178
	62		3933.9		12292		2890.44		2120.8		3602.28		1511.38		1547.21		925.741		3641.94		196.773		423.821		180.352		260.057		767.686		234.729		99.331		320.123		547.649		302.663		572.199
	63		3756.11		11831.2		3155.24		2408.54		3478.09		1685.64		1080.59		1055.39		3428.44		189.621		428.104		172.201		183.085		678.933		260.9		91.323		331.179		533.256		324.01		659.853
	64		3908.26		11740.2		2835.68		1834.84		3567.49		1741.99		1103.74		944.528		3042.79		216.412		416.676		161.798		256.229		725.562		245.452		100.449		351.372		508.389		283.091		632.678
	65		4275.73		12301.7		3177.99		1859.22		3520.34		1632.64		1205.73		972.339		3234.56		191.391		393.286		198.856		299.477		802.119		240.749		112.593		251.042		608.179		253.862		609.225
	66		3967.43		10071.4		2861.03		1576.73		3941.69		1413.22		1395.88		916.335		3490.85		157.262		451.51		196.667		329.333		786.903		256.079		151.839		272.444		515.257		233.67		612.423
	67		4129.9		11558.5		2764.59		1315.48		3692.34		1620.49		1332.89		926.413		2749.6		188.579		409.769		152.989		356.006		664.072		254.578		153.732		305.55		607.725		325.754		567.945
	68		3979.3		10477.7		2815.17		1011.62		3530.4		1551.38		1238.87		1045.86		2839.97		215.219		359.424		143.448		352.671		757.057		287.195		112.543		305.88		531.961		278.354		444.735
	69		4102.25		9945.51		2784.45		1298.41		3693.99		1759.57		1174.89		1033.55		3265.49		167.26		412.723		159.056		320.297		694.52		276.492		116.758		334.628		618.744		282.683		555.961
	70		3288.01		11125.2		3030.5		1478.02		3709.3		2004.39		1601.72		1140.13		3129.79		199.031		391.628		163.235		412.353		697.373		301.316		165.165		328.145		539.815		360.775		570.722
	71		3417.93		13426.9		2384.09		1229.63		3329.68		1821.45		1361.05		1110.68		3652.88		191.141		368.37		150.131		356.471		618.692		288.271		112.664		348.297		468.17		327.05		556.352
	72		3523.49		11146.7		3186.09		1437.23		3379.82		1821.21		1456.06		1122.44		3344.66		199.459		364.121		142.167		405.077		660.009		284.583		151.111		348.489		422.84		300.606		546.353
	73		3359.85		11605		3409.08		1512.57		3621.92		1653.68		1249.46		1024.41		3452.8		203.052		417.655		174.218		410.602		614.926		314.715		118.511		311.694		538.869		332.368		511.779
	74		3526.96		9510.25		3421.32		1264.24		3803.04		1811.28		1376.9		1050.5		3222.96		190.525		358.173		187.458		339.81		570.449		267.903		135.637		364.424		442.959		272.206		592.763
	75		3579.81		10527.3		2915.64		1629.72		3817.78		1926.9		1434.95		1025		3160.01		169.267		364.221		145.569		340.29		564.48		395.784		128.924		339.164		556.044		259.469		591.59
	76		3516.83		11944.2		2703.65		2171.21		3095.29		2221.16		1542.92		1097.57		3366.26		220.096		299.703		120.156		379.197		605.429		321.4		130.753		348.716		526.323		272.795		599.978
	77		3307.85		10263		2985.42		1661.33		3676.7		2070.51		1221.91		1051.5		3433.23		195.72		328.922		193.526		472.615		630.018		322.392		141.452		352.806		496.793		321.852		641.781
	78		3766.96		11191.1		3565.07		1504.11		3769.66		2174.44		1238.03		1003.9		3131.3		189.708		315.277		160.465		462.852		633.503		256.151		130.57		399.566		489.248		416.82		546.304
	79		3707.92		12079.4		2759.6		1802.95		3062.03		1659.93		1374.77		908.381		3153.86		200.287		323.676		186.828		424.44		611.884		302.486		140.528		343.654		422.341		448.37		615.732
	80		3354.19		10838.8		3326.14		2232.79		3037.21		1774.45		1475.08		868.273		3428.76		160.525		278.856		164.338		463.895		628.255		322.011		141.161		358.473		445.805		384.833		542.488
	81		3011.2		11789.7		3150.67		2287.28		3676.32		1855.08		1493.48		992.793		3205.81		178.03		296.798		162.663		393.448		582.712		304.95		154.018		352.733		350.722		331.203		596.77
	82		3340.42		11569.7		3153.49		2483.74		3906.02		1720.1		1345.88		990.247		3706.36		188.991		290.665		197.285		443.489		569.898		365.628		139.425		357.328		320.466		317.783		474.725
	83		3246.81		12553.5		2962.05		2412.34		3954.73		1847.35		1435.66		1151.7		3249.39		187.33		267.925		159.363		419.953		550.354		364.177		128.641		384.949		378.903		346.4		420.339
	84		3100.42		9520.45		3041.19		2118.26		4409.85		1916.43		1511.82		892.336		3317.86		162.491		264.082		166.78		267.592		481.981		348.869		116.145		406.909		421.573		343.879		441.364
	85		3067.56		10671.3		2289.7		1988.54		3594.29		2124.81		1422.36		957.427		3197.12		172.601		252.044		133.957		380.654		529.858		298.828		134.786		399.311		398.318		338.19		573.51
	86		2881.42		11412.1		2781.15		2152.49		3856.11		1870.45		1187.03		1046.99		3702.55		165.584		288.972		147.952		305.836		562.649		274.754		146.088		337.213		477.006		342.934		510.507
	87		3050.78		10839		3176.44		2091.1		3788.85		1832.7		1483.51		1077.92		3850.91		176.165		267.231		173.606		283.658		561.885		356.494		117.011		348.345		524.494		368.894		541.105
	88		2727.66		9701.45		3344.2		2439.47		3742.57		2146.88		1734.09		987.95		3266.3		138.559		294.16		160.685		395.644		579.628		315.433		111.876		313.202		441.79		336.396		615.8
	89		2811.2		9650.65		2788.19		2297.58		3844.51		1804.4		1265.43		1010.88		3045		172.252		242.869		141.866		325.234		643.876		288.93		128.024		369.375		522.22		396.016		602.677
	90		3053.89		8958.23		3213.43		2114.44		3048.76		1650.83		1438.32		896.745		2742.05		157.021		224.757		143.46		319.259		696.866		286.724		133.078		296.959		501.251		362.343		511.772
	91		3164.67		10465.3		2876.78		2073.2		3580.97		1757.92		1626.05		965.872		2967.76		161.413		250.343		152.699		284.128		621.215		274.114		124.235		307.355		525.453		288.884		560.976
	92		3181.61		9524.58		2949.7		2124.69		3354.84		1486.88		1549.11		980.545		3100.68		150.676		263.393		127.756		290.58		637.14		281.519		139.769		331.863		511.901		322.295		589.358
	93		3226.04		10872.7		3604.03		2337.38		3400.42		1820.64		1358.73		895.27		3295.72		210.602		270.358		122.128		286.219		447.767		204.315		145.561		337.781		509.675		351.932		528.461
	94		3330.62		10049.3		3592.64		2310.96		3271.98		2076.47		1588.35		958.251		2616.13		141.469		217.728		138.518		283.363		607.754		257.635		184.82		299.452		493.739		271.823		507.44
	95		3113.03		11277.8		2884.28		2221.49		4094.3		2067.32		1616.69		945.017		2938.26		162.942		264.58		167.34		226.594		594.634		237.952		143.391		304.503		564.776		294.12		544.46
	96		3632.88		10388.4		3130.15		2166.55		3751.18		2412.39		1579.96		888.267		2669.22		162.179		264.755		166.221		241.127		514.625		268.568		150.702		285.502		487.753		264.47		523.702
				1820.81		6859.06		2057		1573.79		2650.27		2020.17		1035.57		887.601		2455.15		76.5001		172.609		87.2142		99.8794		291.316		66.1869		62.7256		182.072		174.317		260.945		311.139
			1.20116		0.960728		1.1119		1.09673		0.759591		0.760266		1.039		1.09401		0.933696		1.4553		0.850285		0.749935		0.958567		1.48898		1.031		1.00595		0.98395		0.629313		0.850583		0.736503
			1.19987		1.03604		1.38408		1.19582		0.760849		0.759903		0.897831		1.10193		0.881216		1.31809		1.03906		0.759613		1.15408		1.37582		0.849473		0.981546		1.11094		0.575239		1.12329		0.866044
			1.07048		1.05252		1.29487		0.709792		0.87466		0.806292		0.9825		1.1615		1.16117		1.39575		1.12834		0.804605		0.979171		1.24771		0.712663		1.03331		1.15295		0.570139		0.953041		0.918158
			1.23054		1.05769		1.27749		0.697689		0.684716		0.84008		0.984995		1.01459		1.05071		1.15415		1.18995		0.940237		1.15063		1.0431		0.920363		1.10429		1.03338		0.844639		0.757134		1.00497
			1.43947		1.15744		1.5188		0.677831		0.689779		1.18628		1.01381		0.99422		0.920576		1.19217		0.76858		0.845069		1.28436		0.861656		0.741914		0.91725		0.94306		1.05911		1.24608		1.18962
			0.90042		0.918422		1.26693		0.728916		0.953671		1.24527		0.933825		0.994504		0.708422		1.6497		0.789651		0.813308		0.916636		0.946958		0.926104		0.912451		1.01749		1.02855		1.30627		1.1486
			0.757579		0.9065		1.15888		0.944169		0.641705		1.3077		0.776284		0.872698		0.943354		1.41869		1.0608		1.04324		0.880142		0.918601		0.733679		0.9444		1.09758		1.15132		1.31654		1.19407
			0.819726		0.922552		1.30454		0.859738		0.869055		1.12545		0.736254		0.882135		1.14934		1.20375		1.13012		1.03183		0.721551		1.00065		0.723239		1.0122		1.04345		1.02865		1.0937		0.932258
			1.1377		0.794839		0.850267		0.848049		0.863512		1.13767		0.924338		0.87387		1.16889		1.18652		0.973963		1.0834		0.876588		1.00608		1.0215		1.24456		0.996973		1.1438		1.48848		1.02749
			0.959966		0.931098		1.25716		0.69726		0.996137		0.68984		1.16282		0.986924		1.06327		1.05324		1.08735		0.967434		0.958156		0.900857		1.35486		1.16492		0.87005		0.774485		1.26769		0.821967
			0.862647		0.787689		0.881059		0.692823		0.976405		0.744406		1.1383		0.949239		0.99144		1.02635		1.21339		1.05122		1.0246		1.00307		1.11879		1.14081		1.1106		0.741035		1.21008		0.932098
			0.799577		1.11904		0.881351		0.765707		1.1605		0.798031		1.20123		0.95151		0.8462		0.783332		0.811614		1.07761		1.3609		0.992448		1.12101		0.970466		1.0409		0.892098		0.85763		1.04717
			0.892491		1.15147		0.700973		0.975228		1.18296		0.92143		1.34853		1.03322		1.06419		0.691084		0.833977		1.17763		1.10023		0.942616		1.10964		1.38267		1.09192		1.24835		0.774164		0.961014
			0.74705		0.984656		0.739454		1.37964		1.07517		1.01245		1.08665		1.03278		1.06102		0.811149		0.914361		1.20854		0.831473		0.964214		0.968695		1.42065		0.845763		1.25442		0.779173		1.23815
			0.827079		1.13175		0.715965		1.23417		1.525		1.04945		0.981938		1.04804		1.00297		0.694077		1.29848		1.23809		0.842136		0.86906		1.26904		0.756231		0.764938		1.52019		0.685762		0.909285
			1.0676		1.13561		0.775006		1.32032		1.30306		1.14149		0.966651		0.961048		1.0872		0.892939		1.03178		1.12931		0.780782		0.764709		0.714204		0.66657		0.778345		1.13883		1.00001		0.882676
			1.18002		0.950511		0.730476		1.40363		1.29989		1.10226		0.952196		1.03833		0.967635		0.561175		0.89756		0.982994		1.23349		0.763786		0.755829		0.795561		1.07382		1.12588		1.02102		1.05655
			1.1433		1.12748		0.797368		1.45913		1.17842		1.3137		0.962698		1.06496		1.11788		0.447999		0.918207		0.949845		1.07587		0.980441		0.693143		1.03344		1.0435		0.953469		0.786891		1.15293
			0.905213		0.937569		0.725352		1.34758		1.12208		1.2163		0.934773		0.959517		0.911191		0.493476		0.983957		1.07386		0.999005		0.950672		0.952499		0.724059		1.0714		1.15307		0.811831		0.96983
			0.858099		0.936406		0.628071		0.965758		1.08285		0.841731		0.975375		0.984971		0.969622		0.571058		1.07856		1.07223		0.871642		0.978556		2.28235		0.788658		0.928978		1.16743		0.670629		1.01063
			1.06665		0.867174		0.995758		0.929552		1.07713		0.689749		0.884335		0.956317		1.0152		0.537149		1.46377		1.25402		1.15643		0.911979		3.25971		0.954236		0.862125		1.04759		0.569044		1.00778
			1.27811		0.992464		0.960014		1.29742		0.991016		0.524714		0.817239		1.02929		0.853294		0.907567		1.29005		1.24313		1.06317		0.946392		3.81169		1.17003		0.874741		1.04126		0.563284		1.30086
			1.35799		1.0937		1.12561		1.16038		0.995225		0.534195		1.07366		1.12883		1.16585		1.14802		1.14503		1.34126		1.1332		1.21886		3.52521		1.373		1.15867		0.998141		0.744809		1.3861
			0.797902		1.0576		1.35725		1.14708		1.01518		0.651911		0.919868		1.0644		0.954088		1.12032		0.876726		1.13691		1.05699		1.09986		3.90725		1.51128		1.21916		1.05662		0.814755		1.2595
			1.28334		0.953487		1.29567		1.24422		0.955645		0.802832		1.14438		0.965405		1.12817		1.17917		1.06907		1.39396		0.899075		1.19268		2.90083		1.96867		1.56862		1.44077		0.717466		1.36072
			0.757083		0.914457		1.37149		1.16007		1.06032		0.692577		1.10289		1.05876		1.16605		1.69172		1.01258		1.49635		1.06096		1.32547		4.0518		2.24548		1.63513		1.77751		0.850384		1.2606
			1.01221		0.871671		1.44578		1.29301		1.12677		0.784969		1.19102		1.0623		1.10972		1.86296		1.34977		1.38966		1.27534		1.5761		4.78829		2.52401		1.82051		2.47099		1.11159		1.37574
			1.28185		1.15155		1.40868		1.11977		1.01491		1.2078		1.1098		1.08319		1.0869		1.43876		1.65238		1.60434		1.49154		1.66611		4.39741		2.69043		1.96057		2.22393		0.959518		1.42287
			1.11713		1.14108		1.57141		1.06821		0.931503		1.15117		1.1189		1.12585		1.08667		1.82747		1.61141		1.56331		1.36397		1.92015		5.81601		2.13771		1.75415		1.83587		1.02994		1.58523
			1.11767		1.02949		1.48152		1.19827		0.925371		0.975245		1.05986		1.12057		1.09308		2.08713		1.87488		1.74654		1.3645		1.91986		5.08741		2.50389		1.77549		2.08796		1.13286		1.59604
			1.2095		1.12172		1.43809		1.10439		1.03978		0.983419		1.05585		1.11383		0.941487		2.12078		2.01903		1.6394		1.54501		1.79032		5.15283		1.98254		1.69441		1.98762		0.967098		1.72817
			1.22817		1.37543		1.74132		1.27579		0.902296		1.05067		1.02523		1.21452		1.04892		1.91619		2.06254		1.85498		1.83686		1.74637		4.27936		2.32097		1.87086		2.4917		0.945641		1.72428
			1.44341		1.14436		1.72337		1.36459		1.09035		1.06915		1.25485		1.1589		1.18801		1.81804		2.19163		1.76037		1.46314		1.73116		4.1107		2.10149		1.93664		2.67129		0.959913		1.58822
			1.01598		1.30674		1.82773		1.1516		1.24297		0.925659		1.24261		1.15497		1.34437		2.34526		2.32152		1.50028		1.55265		1.78828		3.80499		2.13409		2.25506		2.10679		1.03409		1.68187
			1.29008		1.21347		1.58481		1.26962		1.22828		0.983701		1.21886		1.30098		1.4604		2.28949		2.69961		1.67906		1.695		1.85572		4.64966		2.53503		2.429		2.54803		1.28722		1.55624
			1.44271		1.29483		1.21458		1.44527		1.05075		0.964461		1.34135		1.34665		1.36359		2.37715		2.36158		1.93598		1.63744		1.67119		4.16547		2.06533		2.5364		2.59915		1.41726		1.51734
			1.43742		1.11998		1.73796		1.42219		1.31381		1.11341		1.34383		1.42901		1.28962		2.94003		2.2481		1.66097		1.85777		1.82301		3.0639		2.52581		2.41885		2.73058		1.3805		1.53334
			1.50335		1.25595		1.66015		1.54074		1.36866		1.0676		1.26459		1.43644		1.33715		2.81928		2.24505		1.79069		1.84938		1.98446		2.701		2.47233		2.15716		2.90737		1.424		1.54664
			1.36418		1.19474		1.28125		1.3231		1.26597		1.14134		1.23907		1.37042		1.31604		3.00998		2.26343		1.8043		1.75312		2.0672		2.25615		1.92669		2.139		3.31095		1.51668		2.06937
			1.33998		1.15651		1.70489		1.52762		1.31852		1.04849		1.39913		1.37624		1.36499		2.2836		2.38565		1.74611		1.61502		1.81786		3.18286		2.79068		2.09639		3.07779		1.37418		1.8558
			1.38922		0.963521		1.66126		1.43025		1.35797		1.15928		1.52362		1.28992		1.36205		2.52997		2.50451		1.61819		1.59266		1.66987		2.97217		2.22911		2.09618		3.14389		1.18248		1.78385
			1.54746		1.40666		1.85187		1.27408		1.46006		1.04027		1.52488		1.25984		1.37433		2.58776		2.4915		1.63581		1.92097		2.2164		3.1537		2.29132		1.96817		2.87512		1.67224		2.00431
			1.75037		1.28912		1.39351		1.35549		1.5652		1.01335		1.54962		1.19708		1.33445		2.44932		2.53025		1.65889		1.94425		2.50385		3.23799		2.41149		1.71478		3.10925		1.52841		1.83798
			1.84325		1.15238		1.55659		1.41269		1.33738		1.08902		1.32806		1.34263		1.31484		3.10433		2.61931		1.62754		2.06584		2.5933		3.52202		2.26541		1.87739		2.7438		1.81125		1.66551
			1.78395		1.36263		1.52376		1.28004		1.44315		1.02998		1.56895		1.22542		1.26781		3.56342		2.6164		1.78828		2.60389		2.59126		4.35006		2.64768		2.05789		3.05814		1.72084		1.68002
			1.63497		1.55789		1.61085		1.33208		1.32883		1.3262		1.58115		1.27686		1.36189		3.34267		2.49199		1.68986		2.63078		2.4595		4.61067		2.63472		1.98811		2.87631		1.93361		1.50671
			1.65016		1.33048		1.83816		1.73361		1.21957		1.14525		1.50891		1.32248		1.29698		2.83538		3.01816		1.5216		2.81748		2.58467		4.65673		2.52436		2.0119		3.044		1.90753		1.79604
			1.68717		1.38361		1.67943		1.38896		1.37809		1.2317		1.54762		1.2655		1.50674		2.52337		2.47771		1.50396		2.72741		2.47815		4.98742		2.37847		1.8439		2.43923		1.87213		1.62298
			2.03516		1.2719		1.74743		1.95461		1.84186		1.30823		1.45243		1.27272		1.59664		2.67653		2.52327		1.64711		2.4228		2.58245		3.29512		2.68715		1.95357		2.92527		1.62121		1.92795
			1.81819		1.27172		1.6932		1.53233		1.73516		1.08738		1.36375		1.23507		1.47492		2.53606		2.5033		1.89924		2.77027		2.6037		3.778		1.9549		2.10027		2.36859		1.58471		1.63036
			1.81031		1.07791		1.87406		1.68498		1.46855		1.13127		1.38256		1.22533		1.47364		2.4099		2.3666		1.7455		2.2015		2.53338		3.86158		2.29018		1.98462		3.16075		1.75238		1.88957
			1.55039		1.2435		1.58275		1.79288		1.71922		1.03874		1.17884		1.00362		1.45833		2.48639		2.53759		1.68794		2.0933		2.46782		3.18431		2.17407		2.15051		2.79886		1.55298		1.50637
			2.27517		1.19125		1.47227		1.43001		1.5831		1.18405		1.27884		1.15576		1.44543		2.59454		2.23168		1.5528		2.14474		2.24254		2.71608		1.72443		1.80044		2.75766		1.92815		1.51006
			1.80522		1.62693		1.47548		1.55304		1.3838		1.17366		1.57765		1.20033		1.26066		2.67424		2.38702		1.61657		2.24335		2.58343		3.65909		1.89298		1.82841		3.64516		1.65771		1.55477
			1.86988		1.73962		1.43903		1.44404		1.50288		1.04202		1.38887		1.23374		1.413		2.40139		2.94513		1.71743		2.75137		2.64687		2.89633		2.07027		1.4568		3.62057		1.55599		1.76292
			1.98994		1.54834		1.35949		1.34559		1.53083		1.07797		1.28893		1.24908		1.32558		1.98244		2.58041		1.6207		2.87688		2.87038		3.19926		2.06327		1.74473		3.19636		1.56755		1.45702
			1.99615		1.23628		1.60605		1.30796		1.20962		0.754464		1.32819		1.12415		1.61129		1.96434		2.82905		1.88649		2.42805		2.76823		2.84378		2.34179		1.53274		3.31313		1.48291		1.5177
			2.16209		1.50215		1.53067		1.37112		1.26695		1.09161		1.39667		1.20324		1.62964		2.39576		2.53936		1.91391		2.42554		2.52407		3.45917		2.03227		1.75654		3.41493		1.40695		1.45488
			1.77123		1.42433		1.47499		1.37113		1.28417		0.966001		1.54851		1.11854		1.59787		2.07085		2.41282		2.0481		2.73135		2.40961		3.2084		2.03761		1.49236		3.56792		1.3479		1.38517
			1.86069		1.79534		1.46481		1.44231		1.17084		0.798179		1.32341		0.999136		1.52611		2.34873		2.81463		1.71316		1.94801		2.41661		4.21033		1.86954		1.50184		3.35448		1.33895		1.50111
			2.1191		1.69866		1.56206		1.21495		1.14612		0.784816		1.30137		0.977543		1.61388		1.84742		2.31455		2.13806		2.40515		2.62912		3.44949		1.9853		1.91205		3.30277		1.0513		1.70399
			2.16053		1.79209		1.40517		1.34758		1.35921		0.748145		1.49407		1.04297		1.48339		2.57219		2.45538		2.06792		2.60371		2.63524		3.54645		1.58358		1.75822		3.14168		1.15987		1.83905
			2.06288		1.7249		1.53391		1.53041		1.31235		0.834406		1.04347		1.18904		1.39643		2.4787		2.48019		1.97446		1.83306		2.33057		3.94186		1.45591		1.81894		3.05911		1.24168		2.12077
			2.14644		1.71163		1.37855		1.16587		1.34609		0.862298		1.06583		1.06414		1.23935		2.82891		2.41399		1.85518		2.56539		2.49064		3.70847		1.6014		1.92985		2.91646		1.08487		2.03342
			2.34826		1.79349		1.54497		1.18136		1.32829		0.808168		1.16432		1.09547		1.31746		2.50184		2.27848		2.28009		2.99839		2.75343		3.63741		1.79501		1.3788		3.48892		0.972858		1.95805
			2.17894		1.46833		1.39088		1.00187		1.48728		0.699552		1.34794		1.03237		1.42185		2.05571		2.61579		2.25499		3.29731		2.7012		3.86903		2.42069		1.49635		2.95586		0.895477		1.96833
			2.26817		1.68514		1.344		0.835868		1.39319		0.802152		1.28711		1.04373		1.11993		2.46508		2.37397		1.75418		3.56436		2.27956		3.84635		2.45087		1.67818		3.48632		1.24836		1.82537
			2.18546		1.52757		1.36858		0.642793		1.33209		0.767941		1.19632		1.1783		1.15674		2.81331		2.0823		1.64478		3.53097		2.59875		4.33915		1.79421		1.67999		3.05169		1.06672		1.42938
			2.25299		1.44998		1.35365		0.825024		1.39382		0.870996		1.13454		1.16443		1.33005		2.1864		2.39108		1.82374		3.20684		2.38408		4.17744		1.86141		1.83789		3.54953		1.08331		1.78686
			1.8058		1.62198		1.47326		0.939149		1.39959		0.992187		1.54671		1.2845		1.27478		2.60171		2.26887		1.87166		4.12851		2.39387		4.5525		2.63314		1.80228		3.09674		1.38257		1.8343
			1.87715		1.95754		1.15901		0.781317		1.25635		0.90163		1.3143		1.25133		1.48784		2.49857		2.13413		1.72141		3.56902		2.12378		4.35541		1.79614		1.91296		2.68574		1.25333		1.78811
			1.93512		1.6251		1.5489		0.91323		1.27527		0.901512		1.40605		1.26458		1.3623		2.6073		2.10951		1.63009		4.05566		2.26561		4.29968		2.40908		1.91402		2.42569		1.15199		1.75598
			1.84526		1.69193		1.65731		0.961101		1.36662		0.818582		1.20655		1.15413		1.40635		2.65427		2.41966		1.99759		4.11098		2.11086		4.75494		1.88936		1.71193		3.09131		1.27371		1.64486
			1.93703		1.38652		1.66326		0.803312		1.43496		0.896595		1.32961		1.18353		1.31273		2.49052		2.07505		2.1494		3.4022		1.95818		4.04767		2.16239		2.00154		2.54111		1.04316		1.90514
			1.96606		1.53481		1.41743		1.03554		1.44052		0.953826		1.38566		1.1548		1.28709		2.21264		2.11009		1.6691		3.40701		1.93769		5.97979		2.05537		1.8628		3.18984		0.994345		1.90137
			1.93147		1.74137		1.31437		1.37961		1.16791		1.09949		1.48992		1.23656		1.3711		2.87707		1.73631		1.37771		3.79655		2.07826		4.85594		2.08453		1.91526		3.01934		1.04541		1.92833
			1.81669		1.49627		1.45135		1.05562		1.38729		1.02491		1.17994		1.18465		1.39838		2.55843		1.90559		2.21897		4.73186		2.16266		4.87093		2.25509		1.93773		2.84994		1.23341		2.06268
			2.06884		1.63158		1.73314		0.955727		1.42237		1.07636		1.1955		1.13103		1.2754		2.47984		1.82654		1.8399		4.63411		2.17463		3.87011		2.08161		2.19455		2.80666		1.59735		1.75582
			2.03641		1.76109		1.34157		1.14561		1.15536		0.821675		1.32755		1.02341		1.28459		2.61813		1.8752		2.14217		4.24953		2.10041		4.57018		2.24036		1.88746		2.42283		1.71826		1.97896
			1.84214		1.58022		1.61699		1.41874		1.146		0.878364		1.42441		0.978225		1.39655		2.09836		1.61553		1.8843		4.64455		2.15661		4.86517		2.25045		1.96885		2.55744		1.47477		1.74355
			1.65377		1.71884		1.53169		1.45336		1.38715		0.918276		1.44218		1.11851		1.30575		2.32718		1.71948		1.8651		3.93923		2.00027		4.6074		2.45543		1.93732		2.01198		1.26925		1.91802
			1.83458		1.68677		1.53306		1.57819		1.47382		0.851461		1.29965		1.11564		1.50962		2.47047		1.68395		2.26207		4.44025		1.95629		5.52417		2.22278		1.96256		1.83841		1.21782		1.52576
			1.78317		1.83021		1.43998		1.53282		1.4922		0.914453		1.38635		1.29755		1.3235		2.44875		1.55221		1.82726		4.2046		1.8892		5.50225		2.05085		2.11427		2.17364		1.32748		1.35097
			1.70277		1.38801		1.47846		1.34596		1.66393		0.948648		1.45989		1.00533		1.35139		2.12406		1.52994		1.9123		2.67915		1.6545		5.27096		1.85164		2.23488		2.41843		1.31782		1.41854
			1.68472		1.55579		1.11313		1.26354		1.3562		1.0518		1.3735		1.07867		1.30221		2.25622		1.4602		1.53595		3.81114		1.81884		4.51491		2.14882		2.19315		2.28502		1.29602		1.84326
			1.58249		1.6638		1.35204		1.36771		1.45499		0.925884		1.14625		1.17957		1.50807		2.16449		1.67414		1.69642		3.06205		1.9314		4.15118		2.329		1.85208		2.73643		1.3142		1.64077
			1.67551		1.58025		1.54421		1.3287		1.42961		0.907197		1.43255		1.21442		1.5685		2.30281		1.54819		1.99057		2.84001		1.92878		5.38617		1.86544		1.91322		3.00885		1.41369		1.73911
			1.49805		1.4144		1.62577		1.55006		1.41215		1.06272		1.67453		1.11306		1.33039		1.81123		1.7042		1.84242		3.96122		1.98969		4.76579		1.78358		1.72021		2.5344		1.28915		1.97918
			1.54393		1.40699		1.35547		1.45991		1.45061		0.893192		1.22197		1.13889		1.24025		2.25166		1.40705		1.62664		3.25627		2.21023		4.36536		2.04102		2.02873		2.9958		1.51762		1.937
			1.67722		1.30604		1.5622		1.34354		1.15036		0.817173		1.38892		1.0103		1.11686		2.05256		1.30212		1.64492		3.19645		2.39213		4.33203		2.12159		1.631		2.87551		1.38858		1.64483
			1.73806		1.52576		1.39854		1.31733		1.35117		0.870183		1.5702		1.08818		1.20879		2.10997		1.45035		1.75085		2.84471		2.13244		4.14151		1.98061		1.68809		3.01435		1.10707		1.80297
			1.74737		1.38861		1.43398		1.35005		1.26585		0.736014		1.4959		1.10471		1.26293		1.96962		1.52595		1.46485		2.90931		2.18711		4.25339		2.22826		1.8227		2.93661		1.23511		1.89419
			1.77176		1.58516		1.75209		1.48519		1.28305		0.901228		1.31206		1.00864		1.34237		2.75296		1.5663		1.40032		2.86565		1.53705		3.08694		2.3206		1.8552		2.92384		1.34868		1.69847
			1.8292		1.46511		1.74655		1.46841		1.23458		1.02787		1.53379		1.0796		1.06557		1.84926		1.26139		1.58825		2.83705		2.08624		3.89253		2.94649		1.64469		2.83242		1.04169		1.63091
			1.7097		1.64422		1.40218		1.41155		1.54486		1.02334		1.56116		1.06469		1.19677		2.12996		1.53283		1.91872		2.26868		2.0412		3.59515		2.28601		1.67243		3.23993		1.12714		1.74989
			1.9952		1.51455		1.52171		1.37665		1.4154		1.19415		1.52569		1.00075		1.08719		2.11998		1.53384		1.90589		2.41418		1.76655		4.05772		2.40256		1.56807		2.79808		1.01351		1.68318

## Sheet: Analysis
wt																					Frame	Time (min)		Ave		Stdv	std error
	1.20116	0.960728	1.1119	1.09673	0.759591	0.760266	1.039	1.09401	0.933696	1.4553	0.850285	0.749935	0.958567	1.48898	1.031	1.00595	0.98395	0.629313	0.850583	0.736503	1	-5		0.984873		0.223939	0.0500758
	1.19987	1.03604	1.38408	1.19582	0.760849	0.759903	0.897831	1.10193	0.881216	1.31809	1.03906	0.759613	1.15408	1.37582	0.849473	0.981546	1.11094	0.575239	1.12329	0.866044	2	-4.75		1.01854		0.222943	0.0498531
	1.07048	1.05252	1.29487	0.709792	0.87466	0.806292	0.9825	1.1615	1.16117	1.39575	1.12834	0.804605	0.979171	1.24771	0.712663	1.03331	1.15295	0.570139	0.953041	0.918158	3	-4.5		1.00048		0.212541	0.047527
	1.23054	1.05769	1.27749	0.697689	0.684716	0.84008	0.984995	1.01459	1.05071	1.15415	1.18995	0.940237	1.15063	1.0431	0.920363	1.10429	1.03338	0.844639	0.757134	1.00497	4	-4.25		0.999067		0.168942	0.0377776
	1.43947	1.15744	1.5188	0.677831	0.689779	1.18628	1.01381	0.99422	0.920576	1.19217	0.76858	0.845069	1.28436	0.861656	0.741914	0.91725	0.94306	1.05911	1.24608	1.18962	5	-4		1.03235		0.240459	0.05377
	0.90042	0.918422	1.26693	0.728916	0.953671	1.24527	0.933825	0.994504	0.708422	1.6497	0.789651	0.813308	0.916636	0.946958	0.926104	0.912451	1.01749	1.02855	1.30627	1.1486	6	-3.75		1.0053		0.224027	0.0500956
	0.757579	0.9065	1.15888	0.944169	0.641705	1.3077	0.776284	0.872698	0.943354	1.41869	1.0608	1.04324	0.880142	0.918601	0.733679	0.9444	1.09758	1.15132	1.31654	1.19407	7	-3.5		1.0034		0.20955	0.0468582
	0.819726	0.922552	1.30454	0.859738	0.869055	1.12545	0.736254	0.882135	1.14934	1.20375	1.13012	1.03183	0.721551	1.00065	0.723239	1.0122	1.04345	1.02865	1.0937	0.932258	8	-3.25		0.97951		0.163992	0.0366709
	1.1377	0.794839	0.850267	0.848049	0.863512	1.13767	0.924338	0.87387	1.16889	1.18652	0.973963	1.0834	0.876588	1.00608	1.0215	1.24456	0.996973	1.1438	1.48848	1.02749	9	-3		1.03243		0.17034	0.0380904
	0.959966	0.931098	1.25716	0.69726	0.996137	0.68984	1.16282	0.986924	1.06327	1.05324	1.08735	0.967434	0.958156	0.900857	1.35486	1.16492	0.87005	0.774485	1.26769	0.821967	10	-2.75		0.998274		0.183288	0.0409857
	0.862647	0.787689	0.881059	0.692823	0.976405	0.744406	1.1383	0.949239	0.99144	1.02635	1.21339	1.05122	1.0246	1.00307	1.11879	1.14081	1.1106	0.741035	1.21008	0.932098	11	-2.5		0.979802		0.15617	0.0349218
	0.799577	1.11904	0.881351	0.765707	1.1605	0.798031	1.20123	0.95151	0.8462	0.783332	0.811614	1.07761	1.3609	0.992448	1.12101	0.970466	1.0409	0.892098	0.85763	1.04717	12	-2.25		0.973916		0.164292	0.0367379
	0.892491	1.15147	0.700973	0.975228	1.18296	0.92143	1.34853	1.03322	1.06419	0.691084	0.833977	1.17763	1.10023	0.942616	1.10964	1.38267	1.09192	1.24835	0.774164	0.961014	13	-2		1.02919		0.195048	0.0436154
	0.74705	0.984656	0.739454	1.37964	1.07517	1.01245	1.08665	1.03278	1.06102	0.811149	0.914361	1.20854	0.831473	0.964214	0.968695	1.42065	0.845763	1.25442	0.779173	1.23815	14	-1.75		1.01777		0.202109	0.0451943
	0.827079	1.13175	0.715965	1.23417	1.525	1.04945	0.981938	1.04804	1.00297	0.694077	1.29848	1.23809	0.842136	0.86906	1.26904	0.756231	0.764938	1.52019	0.685762	0.909285	15	-1.5		1.01818		0.26187	0.0585576
	1.0676	1.13561	0.775006	1.32032	1.30306	1.14149	0.966651	0.961048	1.0872	0.892939	1.03178	1.12931	0.780782	0.764709	0.714204	0.66657	0.778345	1.13883	1.00001	0.882676	16	-1.25		0.976907		0.191292	0.0427754
	1.18002	0.950511	0.730476	1.40363	1.29989	1.10226	0.952196	1.03833	0.967635	0.561175	0.89756	0.982994	1.23349	0.763786	0.755829	0.795561	1.07382	1.12588	1.02102	1.05655	17	-1		0.994631		0.207116	0.0463141
	1.1433	1.12748	0.797368	1.45913	1.17842	1.3137	0.962698	1.06496	1.11788	0.447999	0.918207	0.949845	1.07587	0.980441	0.693143	1.03344	1.0435	0.953469	0.786891	1.15293	18	-0.75		1.01003		0.220594	0.0493279
	0.905213	0.937569	0.725352	1.34758	1.12208	1.2163	0.934773	0.959517	0.911191	0.493476	0.983957	1.07386	0.999005	0.950672	0.952499	0.724059	1.0714	1.15307	0.811831	0.96983	19	-0.5		0.962162		0.186931	0.0418003
	0.858099	0.936406	0.628071	0.965758	1.08285	0.841731	0.975375	0.984971	0.969622	0.571058	1.07856	1.07223	0.871642	0.978556	2.28235	0.788658	0.928978	1.16743	0.670629	1.01063	20	-0.25		0.983181		0.342958	0.0766901
	1.06665	0.867174	0.995758	0.929552	1.07713	0.689749	0.884335	0.956317	1.0152	0.537149	1.46377	1.25402	1.15643	0.911979	3.25971	0.954236	0.862125	1.04759	0.569044	1.00778	21	0		1.07528		0.555968	0.124322
	1.27811	0.992464	0.960014	1.29742	0.991016	0.524714	0.817239	1.02929	0.853294	0.907567	1.29005	1.24313	1.06317	0.946392	3.81169	1.17003	0.874741	1.04126	0.563284	1.30086	22	0.25		1.14779		0.665075	0.14872
	1.35799	1.0937	1.12561	1.16038	0.995225	0.534195	1.07366	1.12883	1.16585	1.14802	1.14503	1.34126	1.1332	1.21886	3.52521	1.373	1.15867	0.998141	0.744809	1.3861	23	0.5		1.24039		0.574433	0.128451
	0.797902	1.0576	1.35725	1.14708	1.01518	0.651911	0.919868	1.0644	0.954088	1.12032	0.876726	1.13691	1.05699	1.09986	3.90725	1.51128	1.21916	1.05662	0.814755	1.2595	24	0.75		1.20123		0.666714	0.149086
	1.28334	0.953487	1.29567	1.24422	0.955645	0.802832	1.14438	0.965405	1.12817	1.17917	1.06907	1.39396	0.899075	1.19268	2.90083	1.96867	1.56862	1.44077	0.717466	1.36072	25	1		1.27321		0.477624	0.106803
	0.757083	0.914457	1.37149	1.16007	1.06032	0.692577	1.10289	1.05876	1.16605	1.69172	1.01258	1.49635	1.06096	1.32547	4.0518	2.24548	1.63513	1.77751	0.850384	1.2606	26	1.25		1.38458		0.733024	0.163914
	1.01221	0.871671	1.44578	1.29301	1.12677	0.784969	1.19102	1.0623	1.10972	1.86296	1.34977	1.38966	1.27534	1.5761	4.78829	2.52401	1.82051	2.47099	1.11159	1.37574	27	1.5		1.57212		0.887351	0.198424
	1.28185	1.15155	1.40868	1.11977	1.01491	1.2078	1.1098	1.08319	1.0869	1.43876	1.65238	1.60434	1.49154	1.66611	4.39741	2.69043	1.96057	2.22393	0.959518	1.42287	28	1.75		1.59862		0.789959	0.176646
	1.11713	1.14108	1.57141	1.06821	0.931503	1.15117	1.1189	1.12585	1.08667	1.82747	1.61141	1.56331	1.36397	1.92015	5.81601	2.13771	1.75415	1.83587	1.02994	1.58523	29	2		1.63786		1.04496	0.233666
	1.11767	1.02949	1.48152	1.19827	0.925371	0.975245	1.05986	1.12057	1.09308	2.08713	1.87488	1.74654	1.3645	1.91986	5.08741	2.50389	1.77549	2.08796	1.13286	1.59604	30	2.25		1.65888		0.924705	0.206777
	1.2095	1.12172	1.43809	1.10439	1.03978	0.983419	1.05585	1.11383	0.941487	2.12078	2.01903	1.6394	1.54501	1.79032	5.15283	1.98254	1.69441	1.98762	0.967098	1.72817	31	2.5		1.63176		0.92126	0.206006
	1.22817	1.37543	1.74132	1.27579	0.902296	1.05067	1.02523	1.21452	1.04892	1.91619	2.06254	1.85498	1.83686	1.74637	4.27936	2.32097	1.87086	2.4917	0.945641	1.72428	32	2.75		1.69561		0.766727	0.171451
	1.44341	1.14436	1.72337	1.36459	1.09035	1.06915	1.25485	1.1589	1.18801	1.81804	2.19163	1.76037	1.46314	1.73116	4.1107	2.10149	1.93664	2.67129	0.959913	1.58822	33	3		1.68848		0.720247	0.161057
	1.01598	1.30674	1.82773	1.1516	1.24297	0.925659	1.24261	1.15497	1.34437	2.34526	2.32152	1.50028	1.55265	1.78828	3.80499	2.13409	2.25506	2.10679	1.03409	1.68187	34	3.25		1.68688		0.680023	0.152062
	1.29008	1.21347	1.58481	1.26962	1.22828	0.983701	1.21886	1.30098	1.4604	2.28949	2.69961	1.67906	1.695	1.85572	4.64966	2.53503	2.429	2.54803	1.28722	1.55624	35	3.5		1.83871		0.846448	0.189277
	1.44271	1.29483	1.21458	1.44527	1.05075	0.964461	1.34135	1.34665	1.36359	2.37715	2.36158	1.93598	1.63744	1.67119	4.16547	2.06533	2.5364	2.59915	1.41726	1.51734	36	3.75		1.78742		0.743295	0.166211
	1.43742	1.11998	1.73796	1.42219	1.31381	1.11341	1.34383	1.42901	1.28962	2.94003	2.2481	1.66097	1.85777	1.82301	3.0639	2.52581	2.41885	2.73058	1.3805	1.53334	37	4		1.8195		0.615195	0.137566
	1.50335	1.25595	1.66015	1.54074	1.36866	1.0676	1.26459	1.43644	1.33715	2.81928	2.24505	1.79069	1.84938	1.98446	2.701	2.47233	2.15716	2.90737	1.424	1.54664	38	4.25		1.8166		0.558077	0.124794
	1.36418	1.19474	1.28125	1.3231	1.26597	1.14134	1.23907	1.37042	1.31604	3.00998	2.26343	1.8043	1.75312	2.0672	2.25615	1.92669	2.139	3.31095	1.51668	2.06937	39	4.5		1.78065		0.608061	0.135971
	1.33998	1.15651	1.70489	1.52762	1.31852	1.04849	1.39913	1.37624	1.36499	2.2836	2.38565	1.74611	1.61502	1.81786	3.18286	2.79068	2.09639	3.07779	1.37418	1.8558	40	4.75		1.82312		0.625654	0.139905
	1.38922	0.963521	1.66126	1.43025	1.35797	1.15928	1.52362	1.28992	1.36205	2.52997	2.50451	1.61819	1.59266	1.66987	2.97217	2.22911	2.09618	3.14389	1.18248	1.78385	41	5		1.773		0.611286	0.136692
	1.54746	1.40666	1.85187	1.27408	1.46006	1.04027	1.52488	1.25984	1.37433	2.58776	2.4915	1.63581	1.92097	2.2164	3.1537	2.29132	1.96817	2.87512	1.67224	2.00431	42	5.25		1.87784		0.57344	0.128229
	1.75037	1.28912	1.39351	1.35549	1.5652	1.01335	1.54962	1.19708	1.33445	2.44932	2.53025	1.65889	1.94425	2.50385	3.23799	2.41149	1.71478	3.10925	1.52841	1.83798	43	5.5		1.86873		0.631541	0.141221
	1.84325	1.15238	1.55659	1.41269	1.33738	1.08902	1.32806	1.34263	1.31484	3.10433	2.61931	1.62754	2.06584	2.5933	3.52202	2.26541	1.87739	2.7438	1.81125	1.66551	44	5.75		1.91363		0.686652	0.153545
	1.78395	1.36263	1.52376	1.28004	1.44315	1.02998	1.56895	1.22542	1.26781	3.56342	2.6164	1.78828	2.60389	2.59126	4.35006	2.64768	2.05789	3.05814	1.72084	1.68002	45	6		2.05818		0.874558	0.195563
	1.63497	1.55789	1.61085	1.33208	1.32883	1.3262	1.58115	1.27686	1.36189	3.34267	2.49199	1.68986	2.63078	2.4595	4.61067	2.63472	1.98811	2.87631	1.93361	1.50671	46	6.25		2.05878		0.85383	0.190928
	1.65016	1.33048	1.83816	1.73361	1.21957	1.14525	1.50891	1.32248	1.29698	2.83538	3.01816	1.5216	2.81748	2.58467	4.65673	2.52436	2.0119	3.044	1.90753	1.79604	47	6.5		2.08817		0.873388	0.195302
	1.68717	1.38361	1.67943	1.38896	1.37809	1.2317	1.54762	1.2655	1.50674	2.52337	2.47771	1.50396	2.72741	2.47815	4.98742	2.37847	1.8439	2.43923	1.87213	1.62298	48	6.75		1.99618		0.854331	0.19104
	2.03516	1.2719	1.74743	1.95461	1.84186	1.30823	1.45243	1.27272	1.59664	2.67653	2.52327	1.64711	2.4228	2.58245	3.29512	2.68715	1.95357	2.92527	1.62121	1.92795	49	7		2.03717		0.589161	0.131744
	1.81819	1.27172	1.6932	1.53233	1.73516	1.08738	1.36375	1.23507	1.47492	2.53606	2.5033	1.89924	2.77027	2.6037	3.778	1.9549	2.10027	2.36859	1.58471	1.63036	50	7.25		1.94706		0.653565	0.146146
	1.81031	1.07791	1.87406	1.68498	1.46855	1.13127	1.38256	1.22533	1.47364	2.4099	2.3666	1.7455	2.2015	2.53338	3.86158	2.29018	1.98462	3.16075	1.75238	1.88957	51	7.5		1.96623		0.685838	0.153363
	1.55039	1.2435	1.58275	1.79288	1.71922	1.03874	1.17884	1.00362	1.45833	2.48639	2.53759	1.68794	2.0933	2.46782	3.18431	2.17407	2.15051	2.79886	1.55298	1.50637	52	7.75		1.86042		0.60493	0.135271
	2.27517	1.19125	1.47227	1.43001	1.5831	1.18405	1.27884	1.15576	1.44543	2.59454	2.23168	1.5528	2.14474	2.24254	2.71608	1.72443	1.80044	2.75766	1.92815	1.51006	53	8		1.81095		0.519768	0.116227
	1.80522	1.62693	1.47548	1.55304	1.3838	1.17366	1.57765	1.20033	1.26066	2.67424	2.38702	1.61657	2.24335	2.58343	3.65909	1.89298	1.82841	3.64516	1.65771	1.55477	54	8.25		1.93997		0.724511	0.162011
	1.86988	1.73962	1.43903	1.44404	1.50288	1.04202	1.38887	1.23374	1.413	2.40139	2.94513	1.71743	2.75137	2.64687	2.89633	2.07027	1.4568	3.62057	1.55599	1.76292	55	8.5		1.94491		0.696537	0.155755
	1.98994	1.54834	1.35949	1.34559	1.53083	1.07797	1.28893	1.24908	1.32558	1.98244	2.58041	1.6207	2.87688	2.87038	3.19926	2.06327	1.74473	3.19636	1.56755	1.45702	56	8.75		1.89374		0.682079	0.152522
	1.99615	1.23628	1.60605	1.30796	1.20962	0.754464	1.32819	1.12415	1.61129	1.96434	2.82905	1.88649	2.42805	2.76823	2.84378	2.34179	1.53274	3.31313	1.48291	1.5177	57	9		1.85412		0.69144	0.154615
	2.16209	1.50215	1.53067	1.37112	1.26695	1.09161	1.39667	1.20324	1.62964	2.39576	2.53936	1.91391	2.42554	2.52407	3.45917	2.03227	1.75654	3.41493	1.40695	1.45488	58	9.25		1.92388		0.689149	0.154103
	1.77123	1.42433	1.47499	1.37113	1.28417	0.966001	1.54851	1.11854	1.59787	2.07085	2.41282	2.0481	2.73135	2.40961	3.2084	2.03761	1.49236	3.56792	1.3479	1.38517	59	9.5		1.86344		0.698394	0.15617
	1.86069	1.79534	1.46481	1.44231	1.17084	0.798179	1.32341	0.999136	1.52611	2.34873	2.81463	1.71316	1.94801	2.41661	4.21033	1.86954	1.50184	3.35448	1.33895	1.50111	60	9.75		1.86991		0.822424	0.183905
	2.1191	1.69866	1.56206	1.21495	1.14612	0.784816	1.30137	0.977543	1.61388	1.84742	2.31455	2.13806	2.40515	2.62912	3.44949	1.9853	1.91205	3.30277	1.0513	1.70399	61	10		1.85788		0.721569	0.161353
	2.16053	1.79209	1.40517	1.34758	1.35921	0.748145	1.49407	1.04297	1.48339	2.57219	2.45538	2.06792	2.60371	2.63524	3.54645	1.58358	1.75822	3.14168	1.15987	1.83905	62	10.25		1.90982		0.727948	0.162779
	2.06288	1.7249	1.53391	1.53041	1.31235	0.834406	1.04347	1.18904	1.39643	2.4787	2.48019	1.97446	1.83306	2.33057	3.94186	1.45591	1.81894	3.05911	1.24168	2.12077	63	10.5		1.86815		0.737943	0.165014
	2.14644	1.71163	1.37855	1.16587	1.34609	0.862298	1.06583	1.06414	1.23935	2.82891	2.41399	1.85518	2.56539	2.49064	3.70847	1.6014	1.92985	2.91646	1.08487	2.03342	64	10.75		1.87044		0.764367	0.170923
	2.34826	1.79349	1.54497	1.18136	1.32829	0.808168	1.16432	1.09547	1.31746	2.50184	2.27848	2.28009	2.99839	2.75343	3.63741	1.79501	1.3788	3.48892	0.972858	1.95805	65	11		1.93125		0.832107	0.186071
	2.17894	1.46833	1.39088	1.00187	1.48728	0.699552	1.34794	1.03237	1.42185	2.05571	2.61579	2.25499	3.29731	2.7012	3.86903	2.42069	1.49635	2.95586	0.895477	1.96833	66	11.25		1.92799		0.855589	0.191321
	2.26817	1.68514	1.344	0.835868	1.39319	0.802152	1.28711	1.04373	1.11993	2.46508	2.37397	1.75418	3.56436	2.27956	3.84635	2.45087	1.67818	3.48632	1.24836	1.82537	67	11.5		1.93759		0.898577	0.200934
	2.18546	1.52757	1.36858	0.642793	1.33209	0.767941	1.19632	1.1783	1.15674	2.81331	2.0823	1.64478	3.53097	2.59875	4.33915	1.79421	1.67999	3.05169	1.06672	1.42938	68	11.75		1.86935		0.961605	0.215028
	2.25299	1.44998	1.35365	0.825024	1.39382	0.870996	1.13454	1.16443	1.33005	2.1864	2.39108	1.82374	3.20684	2.38408	4.17744	1.86141	1.83789	3.54953	1.08331	1.78686	69	12		1.9032		0.900639	0.201395
	1.8058	1.62198	1.47326	0.939149	1.39959	0.992187	1.54671	1.2845	1.27478	2.60171	2.26887	1.87166	4.12851	2.39387	4.5525	2.63314	1.80228	3.09674	1.38257	1.8343	70	12.25		2.04521		0.969681	0.216834
	1.87715	1.95754	1.15901	0.781317	1.25635	0.90163	1.3143	1.25133	1.48784	2.49857	2.13413	1.72141	3.56902	2.12378	4.35541	1.79614	1.91296	2.68574	1.25333	1.78811	71	12.5		1.89125		0.874079	0.195456
	1.93512	1.6251	1.5489	0.91323	1.27527	0.901512	1.40605	1.26458	1.3623	2.6073	2.10951	1.63009	4.05566	2.26561	4.29968	2.40908	1.91402	2.42569	1.15199	1.75598	72	12.75		1.94283		0.909982	0.203484
	1.84526	1.69193	1.65731	0.961101	1.36662	0.818582	1.20655	1.15413	1.40635	2.65427	2.41966	1.99759	4.11098	2.11086	4.75494	1.88936	1.71193	3.09131	1.27371	1.64486	73	13		1.98836		1.01072	0.226011
	1.93703	1.38652	1.66326	0.803312	1.43496	0.896595	1.32961	1.18353	1.31273	2.49052	2.07505	2.1494	3.4022	1.95818	4.04767	2.16239	2.00154	2.54111	1.04316	1.90514	74	13.25		1.8862		0.809973	0.181121
	1.96606	1.53481	1.41743	1.03554	1.44052	0.953826	1.38566	1.1548	1.28709	2.21264	2.11009	1.6691	3.40701	1.93769	5.97979	2.05537	1.8628	3.18984	0.994345	1.90137	75	13.5		1.97479		1.14546	0.256142
	1.93147	1.74137	1.31437	1.37961	1.16791	1.09949	1.48992	1.23656	1.3711	2.87707	1.73631	1.37771	3.79655	2.07826	4.85594	2.08453	1.91526	3.01934	1.04541	1.92833	76	13.75		1.97233		0.979768	0.21909
	1.81669	1.49627	1.45135	1.05562	1.38729	1.02491	1.17994	1.18465	1.39838	2.55843	1.90559	2.21897	4.73186	2.16266	4.87093	2.25509	1.93773	2.84994	1.23341	2.06268	77	14		2.03912		1.07504	0.240393
	2.06884	1.63158	1.73314	0.955727	1.42237	1.07636	1.1955	1.13103	1.2754	2.47984	1.82654	1.8399	4.63411	2.17463	3.87011	2.08161	2.19455	2.80666	1.59735	1.75582	78	14.25		1.98755		0.920026	0.20573
	2.03641	1.76109	1.34157	1.14561	1.15536	0.821675	1.32755	1.02341	1.28459	2.61813	1.8752	2.14217	4.24953	2.10041	4.57018	2.24036	1.88746	2.42283	1.71826	1.97896	79	14.5		1.98504		0.964098	0.215585
	1.84214	1.58022	1.61699	1.41874	1.146	0.878364	1.42441	0.978225	1.39655	2.09836	1.61553	1.8843	4.64455	2.15661	4.86517	2.25045	1.96885	2.55744	1.47477	1.74355	80	14.75		1.97706		1.03914	0.232366
	1.65377	1.71884	1.53169	1.45336	1.38715	0.918276	1.44218	1.11851	1.30575	2.32718	1.71948	1.8651	3.93923	2.00027	4.6074	2.45543	1.93732	2.01198	1.26925	1.91802	81	15		1.92901		0.895823	0.200318
	1.83458	1.68677	1.53306	1.57819	1.47382	0.851461	1.29965	1.11564	1.50962	2.47047	1.68395	2.26207	4.44025	1.95629	5.52417	2.22278	1.96256	1.83841	1.21782	1.52576	82	15.25		1.99937		1.10765	0.247685
	1.78317	1.83021	1.43998	1.53282	1.4922	0.914453	1.38635	1.29755	1.3235	2.44875	1.55221	1.82726	4.2046	1.8892	5.50225	2.05085	2.11427	2.17364	1.32748	1.35097	83	15.5		1.97209		1.07227	0.239774
	1.70277	1.38801	1.47846	1.34596	1.66393	0.948648	1.45989	1.00533	1.35139	2.12406	1.52994	1.9123	2.67915	1.6545	5.27096	1.85164	2.23488	2.41843	1.31782	1.41854	84	15.75		1.83783		0.921563	0.206074
	1.68472	1.55579	1.11313	1.26354	1.3562	1.0518	1.3735	1.07867	1.30221	2.25622	1.4602	1.53595	3.81114	1.81884	4.51491	2.14882	2.19315	2.28502	1.29602	1.84326	85	16		1.84715		0.890631	0.199157
	1.58249	1.6638	1.35204	1.36771	1.45499	0.925884	1.14625	1.17957	1.50807	2.16449	1.67414	1.69642	3.06205	1.9314	4.15118	2.329	1.85208	2.73643	1.3142	1.64077	86	16.25		1.83665		0.758305	0.169567
	1.67551	1.58025	1.54421	1.3287	1.42961	0.907197	1.43255	1.21442	1.5685	2.30281	1.54819	1.99057	2.84001	1.92878	5.38617	1.86544	1.91322	3.00885	1.41369	1.73911	87	16.5		1.93089		0.957442	0.214097
	1.49805	1.4144	1.62577	1.55006	1.41215	1.06272	1.67453	1.11306	1.33039	1.81123	1.7042	1.84242	3.96122	1.98969	4.76579	1.78358	1.72021	2.5344	1.28915	1.97918	88	16.75		1.90311		0.914076	0.2044
	1.54393	1.40699	1.35547	1.45991	1.45061	0.893192	1.22197	1.13889	1.24025	2.25166	1.40705	1.62664	3.25627	2.21023	4.36536	2.04102	2.02873	2.9958	1.51762	1.937	89	17		1.86743		0.838817	0.187571
	1.67722	1.30604	1.5622	1.34354	1.15036	0.817173	1.38892	1.0103	1.11686	2.05256	1.30212	1.64492	3.19645	2.39213	4.33203	2.12159	1.631	2.87551	1.38858	1.64483	90	17.25		1.79772		0.849173	0.189887
	1.73806	1.52576	1.39854	1.31733	1.35117	0.870183	1.5702	1.08818	1.20879	2.10997	1.45035	1.75085	2.84471	2.13244	4.14151	1.98061	1.68809	3.01435	1.10707	1.80297	91	17.5		1.80456		0.773003	0.172854
	1.74737	1.38861	1.43398	1.35005	1.26585	0.736014	1.4959	1.10471	1.26293	1.96962	1.52595	1.46485	2.90931	2.18711	4.25339	2.22826	1.8227	2.93661	1.23511	1.89419	92	17.75		1.81063		0.801559	0.179239
	1.77176	1.58516	1.75209	1.48519	1.28305	0.901228	1.31206	1.00864	1.34237	2.75296	1.5663	1.40032	2.86565	1.53705	3.08694	2.3206	1.8552	2.92384	1.34868	1.69847	93	18		1.78988		0.650086	0.145368
	1.8292	1.46511	1.74655	1.46841	1.23458	1.02787	1.53379	1.0796	1.06557	1.84926	1.26139	1.58825	2.83705	2.08624	3.89253	2.94649	1.64469	2.83242	1.04169	1.63091	94	18.25		1.80308		0.766135	0.171318
	1.7097	1.64422	1.40218	1.41155	1.54486	1.02334	1.56116	1.06469	1.19677	2.12996	1.53283	1.91872	2.26868	2.0412	3.59515	2.28601	1.67243	3.23993	1.12714	1.74989	95	18.5		1.80602		0.666754	0.149095
	1.9952	1.51455	1.52171	1.37665	1.4154	1.19415	1.52569	1.00075	1.08719	2.11998	1.53384	1.90589	2.41418	1.76655	4.05772	2.40256	1.56807	2.79808	1.01351	1.68318	96	18.75		1.79474		0.718849	0.160745
