# Supplementary material for: Wave patterns organize cellular protrusions and control cortical dynamics
Source: Mol Syst Biol. 2019 Mar 12;15(3):e8585. doi: 10.15252/msb.20188585 (PMC6413885; doi:10.15252/msb.20188585)
Supplement: Supplementary file 24 — Source Data for Figure 6 [file MSB-15-e8585-s022.zip › Source_data_for_Figure_6/README.txt]

Fig 6A.xlsx:
Each column shows the average LimE cortical intensities of one cell at every time point, with original measurements shown in the sheet "wt", and analysis to generate the plot shown in the sheet "Analysis".  


Fig 6D.xlsx:
The life time values of 100 LimE puncta measured and calculated from kymographs.
