# Supplementary material for: Wave patterns organize cellular protrusions and control cortical dynamics
Source: Mol Syst Biol. 2019 Mar 12;15(3):e8585. doi: 10.15252/msb.20188585 (PMC6413885; doi:10.15252/msb.20188585)
Supplement: Supplementary file 24 — Source Data for Figure 6 [file MSB-15-e8585-s022.zip › Source_data_for_Figure_6/Fig_6D.xlsx]

## Sheet: Sheet1
length of puncta	pixel	lifetime (sec)
2 sec per pixel	5.35	10.7
10 cells	8.23	16.46
	5.81	11.62
	7.8	15.6
	8.71	17.42
	5.89	11.78
	3.9	7.8
	2.9	5.8
	10.16	20.32
	4.94	9.88
	5.32	10.64
	3.99	7.98
	6.31	12.62
	4.94	9.88
	5.52	11.04
	3.38	6.76
	2.47	4.94
	6.77	13.54
	9.15	18.3
	5.32	10.64
	6.28	12.56
	3.87	7.74
	2.42	4.84
	4.32	8.64
	1.45	2.9
	5.43	10.86
	4.83	9.66
	5.32	10.64
	6.77	13.54
	3.38	6.76
	4.83	9.66
	3.87	7.74
	2.42	4.84
	5.8	11.6
	4.35	8.7
	5.32	10.64
	2.73	5.46
	4.83	9.66
	4.87	9.74
	5.32	10.64
	4.35	8.7
	4.33	8.66
	4.83	9.66
	2.42	4.84
	4.35	8.7
	6.29	12.58
	5.32	10.64
	4.84	9.68
	6.22	12.44
	2.9	5.8
	4.35	8.7
	4.84	9.68
	3.39	6.78
	5.8	11.6
	2.05	4.1
	3.39	6.78
	4.84	9.68
	3.87	7.74
	6.3	12.6
	5.82	11.64
	8.24	16.48
	6.78	13.56
	11.63	23.26
	7.27	14.54
	5.82	11.64
	2.06	4.12
	4.36	8.72
	6.29	12.58
	4.84	9.68
	4.35	8.7
	4.35	8.7
	3.87	7.74
	5.32	10.64
	6.29	12.58
	2.9	5.8
	5.32	10.64
	7.26	14.52
	5.81	11.62
	4.35	8.7
	5.81	11.62
	6.77	13.54
	5.87	11.74
	7.26	14.52
	4.84	9.68
	3.87	7.74
	6.28	12.56
	3.78	7.56
	8.7	17.4
	5.8	11.6
	6.26	12.52
	4.38	8.76
	7.2	14.4
	6.11	12.22
	3.76	7.52
	5.01	10.02
	8.08	16.16
	5.19	10.38
	5.64	11.28
	5.21	10.42
	5.34	10.68
		10.4808
		3.52185
