# Supplementary material for: Wave patterns organize cellular protrusions and control cortical dynamics
Source: Mol Syst Biol. 2019 Mar 12;15(3):e8585. doi: 10.15252/msb.20188585 (PMC6413885; doi:10.15252/msb.20188585)
Supplement: Supplementary file 25 — Source Data for Figure 7 [file MSB-15-e8585-s023.zip]

Archive with 14 entries (11 files):
- Source_data_for_Figure_7/
- Source_data_for_Figure_7/Fig_7L.xlsx
- Source_data_for_Figure_7/Fig_7G.xlsx
- Source_data_for_Figure_7/Fig_7H.xlsx
- Source_data_for_Figure_7/Fig_7I.xlsx
- Source_data_for_Figure_7/README.txt
- __MACOSX/
- __MACOSX/._Source_data_for_Figure_7
- __MACOSX/Source_data_for_Figure_7/
- __MACOSX/Source_data_for_Figure_7/._Fig_7L.xlsx
- __MACOSX/Source_data_for_Figure_7/._Fig_7G.xlsx
- __MACOSX/Source_data_for_Figure_7/._Fig_7H.xlsx
- __MACOSX/Source_data_for_Figure_7/._Fig_7I.xlsx
- __MACOSX/Source_data_for_Figure_7/._README.txt
