# Supplementary material for: Wave patterns organize cellular protrusions and control cortical dynamics
Source: Mol Syst Biol. 2019 Mar 12;15(3):e8585. doi: 10.15252/msb.20188585 (PMC6413885; doi:10.15252/msb.20188585)
Supplement: Supplementary file 25 — Source Data for Figure 7 [file MSB-15-e8585-s023.zip › Source_data_for_Figure_7/Fig_7L.xlsx]

## Sheet: Sheet1
		Figure 7
		GflB vs LimE		RapGAP1 vs LimE		RapGAP1 vs GflB
		0.36		-0.29		-0.64
		0		-0.85		-0.77
		0.18		-0.28		-0.58
		0.18		-0.32		-0.36
		0.12		-0.93		-0.18
		0		-1.25		-0.36
		-0.12		-0.53		-1.31
		0.3		0		-0.36
		0.12		-0.37		-0.48
		0.65		-0.43		-0.36
		0		0		-0.54
		0.12		-0.43		-0.72
		-0.12		-0.4		-0.42
		0		-0.29		-1.31
		0.3		-0.46		0
		0.06		-0.75		0
		0		-0.29		-0.24
		-0.06		-0.52		-0.24
		-0.24		-0.52		0
