# Supplementary material for: Wave patterns organize cellular protrusions and control cortical dynamics
Source: Mol Syst Biol. 2019 Mar 12;15(3):e8585. doi: 10.15252/msb.20188585 (PMC6413885; doi:10.15252/msb.20188585)
Supplement: Supplementary file 25 — Source Data for Figure 7 [file MSB-15-e8585-s023.zip › Source_data_for_Figure_7/Fig_7G.xlsx]

## Sheet: raw
	5 sec interval		Rapa after 24th		average cortex intensity (limit to threshold)
	Frame
	1	79.402		2008.57		1995.59		2222.51		2346.31		2345.76		1099.4		1011.47		1439.34		937.622		1315.87		1806.85		936.842		724.476		1143.85		1963.1		2183.09		3091.87		2727.87		2921.36
	2	89.76		1754.86		2027.41		1969.45		2222.48		2495.24		1176.42		1102.27		1192.09		1043.02		1378.41		1878.71		929.199		937.51		1022.56		2049.38		2167.31		3268.85		2800.59		2820.51
	3	79.671		2013.31		1906.04		2191.58		2416.01		2153.22		1219.47		1103.47		1294.66		1193.45		1307.61		1757.02		782.697		1063.25		1208.73		1874.89		2251.66		3090.95		3127.12		3021.06
	4	79.431		2243.33		2106.74		1667.95		2142.08		2425.43		1284.97		1057.58		1172.56		1261.47		1431.98		1867.55		859.255		1132.89		1157.55		1726.08		2385.56		3408.73		2759.63		2831.33
	5	74.662		2351.61		1977.27		1802.15		2452.21		2731.59		1168.18		980.477		1303.4		1144.38		1449.05		1838.75		903.747		882.17		923.427		1842.74		2328.12		3508.3		3050.64		3073.04
	6	73.745		2304		2104.99		2134.47		2233.63		2669.48		1193.14		1005.43		1398.31		1113.86		1405.76		1714.67		764.008		876.901		1009.9		1884.94		2540		3537.26		2949.27		2713.54
	7	75.725		2262.48		1915.89		2220.18		2128.99		2533.42		1290.56		1134.39		1147.58		963.454		1386.46		1860.83		812.494		771.815		949.288		1786.31		2201.07		3360.78		2869.86		3159.89
	8	70.861		2295.67		2237.29		2385.78		2382.34		2595.3		1290.02		1116.3		1291.83		1146.21		1337.25		1834.11		1030.79		869.425		1033.11		1912.68		2571.4		3699.06		2692.77		2924.2
	9	74.379		2378.57		2199.82		1995.68		2347.01		2468.09		1423.88		1027.23		1140.32		927.586		1447.97		1883.54		1272.83		762.747		977.902		1892.82		2460.03		3727.01		2452.17		3146.19
	10	81.405		2187.16		2026.19		2255.03		2341.58		2716.07		1480.11		1182.48		1212.89		1027.54		1443.82		2069.93		1147.9		799.705		894.515		1801.44		2106.84		3563.09		2563.89		2830.57
	11	67.759		2105.87		2286.84		1960.26		2559.97		2551.66		1444.4		965.857		1452.11		985.321		1274.87		1774.2		1300.1		755.464		887.38		1783.61		2604.64		3664.67		2673.2		3080.66
	12	75.169		2034.25		2051.8		2192.69		2415.54		2739.62		1483.66		1124.61		1193.1		1077.44		1395.76		1996.24		1133.26		868.563		1019.65		1849.7		2453.74		3699.22		2299.59		3019.62
	13	74.344		2104.52		2098.84		2235.59		2461.89		2786.03		1448.75		1021.5		1263.11		994.939		1368.55		2100.72		1710.92		832.419		1069.09		2021.05		2217.75		3729.15		2272.03		2908.45
	14	70.585		2056.62		2260.29		2390.73		2259.59		2750.72		1343.91		1130.37		1401.17		1303.85		1320.27		2119.1		1453.53		1093.37		1211.43		1970.03		2316.32		3600.85		2367.48		2915.92
	15	68.908		1861.84		2413.42		2378.12		2078.1		2539.69		1514.13		1062.19		1225.59		942.162		1254.48		2057.53		1724.72		791.082		1581.83		1680.54		2782.78		3465.63		2281.99		3362.98
	16	66.072		2143.82		2555.23		2037.22		2300.96		2451.73		1358.06		1040.55		1391.41		1094.54		1339.77		1861.4		1351.48		984.064		1472.77		1759.16		2573.64		3123.31		2300.69		3408.3
	17	62.984		2412.27		2138.47		2295.51		2400.09		2395.46		1259.61		1037.49		1365.83		1032.6		1331.16		1735		1061.59		843.174		1316.67		1675.34		2485.02		3526.23		2574.73		3593.75
	18	80.427		2225.66		2359.8		2183.89		2498.05		2687.77		1244.55		952.676		1164.37		852.831		1443.07		2112.44		1049.04		719.902		1282.57		1617.47		1975.29		3401.33		2548.18		3521.99
	19	81.276		2168.22		2328.55		2112.49		2682.22		2759.45		1192.55		1112.71		1086.37		841.536		1577.56		2093.09		1043.33		754.69		1347.54		1856.49		2157.72		3046.42		2698.32		3205.73
	20	73.461		2268.78		2337.93		1574.14		2399.64		2739.85		1237.36		1049.18		963.404		783.282		1449.65		1950.96		1088.51		731.152		1404.28		1997.82		2315.28		3127.75		2761.08		3263.73
	21	66.754		1975.78		2538.22		2016.82		2367.79		2476.5		1329.57		1006.02		1262.46		924.27		1526.24		1768.15		997.057		876.398		1359.55		1830.59		1947.94		3160.09		2799.33		2872.3
	22	55.895		1836.21		2506.87		2068.01		2432.75		1968.31		1294.78		1120.05		1275.17		927.557		1633.74		1691.58		1154.16		843.266		1425.35		1635.62		2285.18		3196.25		2504.81		2633.03
	23	51.165		1902.65		2373.79		1681.01		2635.79		2192.55		1216.74		1055.89		1143.1		905.736		1494.63		1572.6		1182.07		829.803		1521.04		1846.59		2160.89		3345.14		2631		2847.8
	24	52.93		1909.29		2474.62		1881.1		2378.89		2173.75		1242.9		1095.37		1113.71		758.284		1547.58		1671.23		1157.24		705.091		1631.66		1821.96		2263.8		3441.34		2926.09		2590.2
	25	47.181		2396.02		2353.84		1987.63		2441.27		2131.02		1116.54		1056.49		1375.43		770.047		1794.02		1679.01		1156.55		714.169		1475.37		1983.32		2316.01		3474.54		3088.75		2648.23
	26	34.82		2456.57		1848.6		1576.7		2530.42		1989.93		1076.28		845.418		1317.63		806.021		1704.51		1265.86		1578.23		724.479		1786.61		1944.58		2383.8		3691.24		3197.9		3034.44
	27	34.64		2194.67		1774.49		1845.75		2401.75		1761.86		1271.35		1042.32		1204.72		981.424		1614.06		1129.16		1753.84		871.303		1894.57		2099.54		2157.1		3208.21		3055.13		3189.23
	28	56.961		2192.63		2593.6		2292.39		2387.94		2464.51		1263.21		1171.43		1188.82		948.388		1658.79		1605.11		1446.98		858.244		1817.71		2309.06		2141.41		3140.47		3066.57		3204.69
	29	59.081		2849.7		2176.47		2310.56		2509.09		2585.49		1295.6		1054.15		1176.4		974.47		1378.53		1608.71		1453.39		863.904		1524.63		2557.89		1563		3058		2574.76		3138.45
	30	58.644		2783.12		2657.72		2034.41		2485.72		2648.91		1163.66		1012.18		1627.85		1073.87		1365.19		1562.71		1705.54		976.448		1456.55		2316.13		1710.63		2838.68		2677.04		2895.41
	31	66.227		2616.07		2760.47		2040.34		2175.4		2911.45		1209.76		1128.08		1449.78		873.305		1821.28		1801.43		1193.28		796.554		1195.54		2342.55		1510.3		2810.09		2893.14		2932.93
	32	100.948		2107.45		3070.2		1513.41		2370.81		2696.52		1349.44		968.356		1576.46		1102.92		1606.51		2400.79		1300.88		941.356		1329.6		2228.86		1502.06		3248.39		2891.99		3131.78
	33	116.307		2553.36		2372.58		1852.53		3245.26		2938.44		1390.43		1000.3		1582.77		1114.55		1704.42		3055.05		1428.29		933.118		1310.68		2441.36		1786.67		3678.94		2662.05		3044.29
	34	128.442		2437.13		3213.54		2145.22		3724.84		3483.67		1167.43		849.07		1620.44		1157.92		1805.76		3164.22		1329.01		1006.3		1436.33		2421.34		2379.28		3546.05		2770.36		3622.24
	35	107.451		2232.69		2817.9		2112.99		3748.61		3235.12		970.625		993.224		1414.35		1308.56		1503.37		2565.43		1390.43		1061.18		1593.09		2517		2198.54		3916.28		2889.15		3322.58
	36	122.809		2342.28		3029.25		2090.04		3277.26		3540.18		1164.91		1016.73		1438.41		1160.38		1497.85		2921.46		1262.74		966.879		1229.93		2330.93		2258.38		3737.61		2976.91		3455.76
	37	138.352		2251.11		2795.79		2053.31		2585.08		4097.8		1075.58		1003.3		1259.31		1064.57		1781.19		3582.26		1346.61		891.991		1388.82		2674.39		2140.76		3931.64		3196.21		3416.54
	38	113.001		2475.32		2990.87		2272.77		2421.97		3369.19		1183.96		972.524		1009.23		1037.87		1632.03		3109.61		1118.07		910.783		1417.97		2305.57		1919.6		3891.57		3190.96		3010.85
	39	99.518		2438.31		2496.9		2479.01		2410.56		3091.28		1022.47		950.12		923.185		1065.66		1371.69		2934.25		1229.97		921.139		1139.13		2279.63		1916.57		3926.62		3308.08		3343.6
	40	95.525		2518.09		2740.49		2702.69		2478.25		4018.08		924.034		984.393		983.695		930.794		1417.38		2831.55		1218.8		866.5		1216.65		2076.02		2502.76		3024.35		2784.62		3272.23
	41	105.004		2428.28		2237.83		2518.48		2366.23		3998.11		899.612		828.419		856.509		884.628		1416.14		3151.38		1171.97		792.198		1336.81		1929.5		2115.55		3172.04		2835.27		3300.77
	42	66.118		2060.11		2794.13		2625.32		2753.1		2612.67		915.617		760.924		827.052		909.738		1248.79		2184.49		856.879		792.93		1162.35		2245.12		2017.87		3575.66		3048.75		3252.58
	43	60.541		2238.32		2818.25		2320.59		2585.05		2217.79		1045.09		768.393		801.378		950.302		1213.65		1662.01		729.204		830.78		1042.47		2110.56		1969.34		3452.44		2832.41		3372.32
	44	64.852		2288.17		3042.58		2420.33		3210.22		2426.38		887.465		803.231		812.337		870.621		1351.05		1825.4		670.502		864.738		1020.01		2120.77		2164.72		3526.72		3206.2		3280.25
	45	85.317		2326.58		2988.54		2104.82		2401.52		2815.65		966.511		740.232		837.706		1349.37		1348.46		2544.54		655.342		1209.85		902.542		1898.81		2320.94		3536.76		3244.05		3445.71
	46	95.357		2279.73		2856.68		2474.16		2374.54		3552.12		937.718		905.177		859.899		1150.79		1361.56		2601.8		622.653		1042.1		1070.37		2018.96		2588.52		4436.74		2992.51		3199.88
	47	113.387		2545.19		2743.44		2363.57		2615.86		3695.04		1062.88		811.545		842.585		1072.46		1498.87		3210.68		661.566		1018.81		1078.32		2009.75		2432.35		4279.73		2994.84		3213.93
	48	113.579		2386.55		3518.62		2168.53		2650.84		4075.66		1026.4		726.179		828.988		1008.38		1479.36		3272.59		617.423		1002.15		970.691		1763.33		1952.35		4250.82		2780.6		2830.39
	49	132.175		2393.88		3384.27		2290.21		2599.78		3044.69		939.168		908.129		799.844		1125.13		1435.58		3420.07		680.541		998.218		1036.47		1914.21		1742.78		3850.41		3007.81		2891.26
	50	105.069		2164.39		3571.07		2296.39		2801.22		3292.47		954.46		819.401		877.314		1143.81		1385.55		2772.61		657.002		1008.89		961.654		1965.71		1784.75		4490.95		3009.84		2814.64
	51	71.49		2039.94		3054.82		2253.51		2335.83		3095.22		816.843		711.168		708.123		1096.2		1397.86		1961.1		647.131		1112.23		971.893		1844.23		2317.58		4742.81		3461.98		2931.71
	52	82.74		2139.12		2954.55		2278.52		2482.6		2945.12		1026.81		694.014		887.732		1267.09		1282		2456.75		574.565		1272.33		980.818		1840.51		2275.57		3865.39		2496.14		2887.2
	53	101.011		1744.4		2897.38		1999.68		2203.43		4133.07		942.781		896.303		934.038		1235.73		1306.49		2791.95		631.373		1072.65		1039.8		1832.17		2275.79		3512.02		2473.36		3173.08
	54	81.69		2091.38		2840.06		2202.66		2368.5		3759.34		934.97		853.56		759.519		1309.8		1232.39		2478.63		653.368		1174.02		1089.49		1815.24		2091.89		4194.32		2647.57		3113.39
	55	84.817		2342.34		2473.55		2143.22		2083.91		3381.55		996.044		877.005		737.359		976.482		1246.19		2422.98		622.442		850.029		985.767		1925.78		1854.75		3722.2		3105.22		3062.5
	56	73.897		2212.24		2557.68		2128.95		2290.41		2939.05		1057.55		786.312		883.414		998.5		1133.64		2178.57		497.268		979.111		1020.44		1920.86		1900.73		3010.95		2662.08		2877.72
	57	65.1		2229.79		2664.87		2069.09		2310.08		2549.81		1250.29		782.964		618.335		1067.08		1014.63		1880.89		600.075		954.792		1006.33		1854.52		2304.86		3052.37		2918.69		2755.44
	58	73.21		1747.55		2568.62		2137.73		2181.07		2746.02		1179.11		835.885		760.886		911.389		1110.67		1984.33		655.818		822.05		836.703		1743.62		1871.57		3139.19		2565.25		2717.04
	59	62.505		2040.65		2575.28		1974.33		2112.94		2310.76		1099.14		825.654		754.515		1040.57		1116.39		1891.87		598.292		985.581		980.3		1852.77		2470.37		3339.78		2625.45		2591.75
	60	74.393		2091.62		2247.17		1915.7		2110.34		2987.39		1067.6		797.333		736.197		910.977		1002.91		2035.97		623.54		825.947		919.013		2127.34		2780.71		3478.79		2601.76		2841.7
	61	75.457		1872.07		2138.35		2225.92		2426.46		2783.92		1190.55		903.612		787.049		910.119		1129.01		2404.28		541.201		841.95		974.249		1843.94		2205.42		3447.52		2634.18		2591.92
	62	82.923		1953.79		2315.09		2036.56		2154.06		2653.89		921.094		781.155		760.508		899.224		1277.11		2427.21		592.521		805.731		857.326		1672.77		2615.85		2954.51		2658.51		2765.46
	63	79.625		2042.69		2973.95		1888.61		1806.97		2616.5		1050.02		707.967		903.178		926.328		1243.85		2418.81		597.71		827.584		944.637		1892.58		2158.7		2853.11		2772.24		2961.04
	64	102.463		2342.3		2904.06		2116.38		1901.26		2695.33		1163.98		865.294		801.267		1015.55		1296.81		3008.65		669.203		917.057		857.182		1829.82		2449.89		3169.1		2704.84		3139.4
	65	78.448		2070.43		2459.46		2182.26		2346.22		2490.31		1050.6		918.113		753.112		928.797		1125.19		2251.56		583.981		790.901		876.415		1821.44		2245.35		3135.26		2825.51		2920.07
	66	77.256		2189.27		2742.38		1885.27		2089.24		2623.62		1017.37		862.527		773.883		777.053		1150.94		2296.8		577.191		736.688		876.894		1923.84		2118.05		3261.13		2525.1		2862.98
	67	72.239		1982.6		2636.32		2062.64		2082.94		3041.63		944.666		655.66		742.522		848.388		1069.63		2249.78		624.598		838.359		885.985		1970.85		2070.03		3102.7		2732.7		3032.15
	68	59.051		2363.4		2624.94		1823.66		2016.59		2803.6		1153.96		723.172		718.058		963.481		1136.62		1976.41		531.157		907.853		928.793		2073.72		2268.17		2765.82		2620.28		3100.82
	69	78.059		2182.16		2362.81		2407.02		2290.13		2292.68		1049.77		731.6		696.93		1176.85		1091.44		2042.56		536.386		1100.89		836.753		1880.51		2763.95		2958.63		2799.8		3008.13
	70	79.229		1949.02		2563.3		2004.38		2228.31		2626.12		1018.2		780.716		696.115		1006.88		960.758		2237.07		514.508		902.606		843.857		2127.02		2047		2947.45		2672.05		2975.02
	71	83.361		1858.29		2532.49		2257.5		2099.42		2461.57		990.299		711.289		725.346		1089.61		1144.53		2452.61		528.063		965.684		909.057		2061.99		2323.42		2935.88		3024.2		2741.46
	72	106.319		1855.49		2259.75		2004.59		2326.17		2896.12		957.239		716.402		682.953		1038.94		995.034		2859.09		528.202		936.404		936.287		1931.32		2621.8		2843.15		2785.42		2891.74
	73	104.447		1965.94		2171.14		2098.33		2234.42		3439.72		975.105		746.931		729.592		1155.79		1143.04		2690.28		465.851		1032.02		799.959		2027.26		2010.57		2878.28		2570.78		3042.59
	74	101.777		1750.43		2151.57		2040.31		2357.84		2941.12		1071.3		743.407		806.486		988.148		985.078		2759.64		544.11		906.904		863.301		1856.4		1654.71		2942.85		2515.1		2792.37
	75	74.1		2122.89		2028.84		1956.46		2139.61		2489.1		1116.33		927.239		798.013		1089.12		870.787		2120.9		539.071		919.593		885.207		1882.75		1725.12		2971.78		2629.71		3159.84
	76	76.382		2068.12		2538.35		1958.22		2165.59		2709.1		1066.06		832.514		671.951		905.803		878.555		2313.52		522.147		813		914.539		1798.22		1762.03		2659.8		2898.56		3052.74
	77	62.173		1974.28		3033.44		2065.03		1820.07		2006.26		1091.07		1079.76		811.936		879.293		912.495		1643.84		530.187		767.294		800.399		1781.73		1648.87		2533.03		2806.05		3146.44
	78	70.489		1939.56		3088.82		2150.14		2214.29		2404.55		1147.33		925.942		762.521		839.615		1026.57		1902.45		503.294		774.116		901.718		1835.1		1834.89		3015.91		2795.79		3137.18
	79	64.082		1802.98		3315.9		2064.11		2184.24		2602.89		1181.43		852.266		760.503		824.532		1005.09		1773.95		637.885		718.201		937.799		1903.39		1811.53		2745.42		2543.93		3229.57
	80	66.542		1980.43		2665.92		1905		1863.46		2393.29		1131.81		861.894		770.399		897.096		855.73		1770.2		552.521		759.91		972.014		1981.21		1682.86		2611.53		2593		3286.21
	81	67.022		2103.05		2404.59		1965.36		2103.3		2656.93		1003.52		832.743		675.882		954.947		949.382		1942.35		507.283		852.172		853.969		1858.21		2158.49		2794.85		2821.37		2998.33
	82	58.152		1997.21		2323.56		2001.84		2102.67		2609.37		1246.82		841.21		726.874		934.036		791.492		1624.42		502.016		833.436		718.852		1957.94		1959.33		2792.72		2766.74		3033.12
	83	67.333		1700.43		2765.31		1859.84		2034.42		2411.16		1018.85		844.186		700.708		998.848		936.89		1936.93		506.41		865.757		901.088		2071.96		2091.07		2731.61		2370.21		2939.05
	84	58.165		1873.73		2299.04		1664.14		2102.44		2360.37		981.99		783.01		801.747		898.226		927.349		1747.95		522.225		826.534		969.515		2026.6		2356.65		2666.12		2705.45		2810.98
	85	67.37		1633.7		2248.39		1862.41		1858.9		2185.49		970.42		867.491		769		879.461		886.649		1911.34		542.751		728.682		965.423		1913.35		2357.09		2647.07		2679.17		2942.29
	86	59.792		1806.51		2272.17		1801.28		2298.5		1902.71		952.096		929.356		728.626		934.6		918.924		1674.57		570.859		835.162		924.864		2030.29		2288.37		2798.22		2412.36		2832.88
	87	47.181		1804.93		2464.21		1842.71		2204.15		1810.37		1050.75		922.631		680.423		862.286		979.107		1347.81		573.009		764.865		932.06		1888.58		2298.39		2524.83		2499.21		2689.78
	88	58.868		1716.48		2971.89		1851.75		2072.25		2119.7		1082.57		813.582		775.079		911.106		1042.94		1694.4		535.543		781.167		1041.09		1797.11		2440.82		2579.1		2509.99		2803.92
	89	67.317		1877.42		2426.24		1472.58		2010.48		2260.67		1093.12		835.573		698.253		1082.65		921.828		1987.01		525.054		948.601		869.011		2008.46		2276.29		2592.02		2358.2		2944.64
	90	57.603		1780.35		2646		1696.44		2098.6		1908.15		1065.78		784.29		652.951		977.331		876.126		1753.48		489.49		767.027		796.732		1742.36		2180.76		2778.58		2373.05		2997.73
	91	50.886		1806.79		2239.68		1797.07		2144.45		1865.71		1074.02		860.674		725.867		1064.15		659.513		1578.67		505.748		844.163		1084.8		1758.12		1712.85		2600.06		2648.13		2919.03
	92	55.689		1931.84		2196.68		1821.68		1921.69		2356.09		1102.19		785.6		681.98		918.202		921.347		1529.26		404.947		792.484		863.817		2004.82		2117.21		2708.26		2612.2		3133.08
	93	55.71		1883.54		2018.08		1673.42		2057.95		1963.42		1087.81		804.213		794.12		891.257		984.315		1568.19		531.115		782.612		803.334		2077.49		2471.7		2717.2		2402.12		2973.02
	94	59.63		1587.64		2103.06		1723.19		1809.5		1972.81		986.012		673.293		729.052		926.031		843.442		1558.73		496.438		841.691		802.515		2015.04		1772.92		2937.27		2578.57		3011.86
	95	63.833		1759.07		2339.46		1854.67		2304.51		2157.98		1167.42		714.64		612.72		998.027		983.188		1719.69		549.009		898.445		917.962		1914.81		2023.05		2411.7		2939.63		3163.2
	96	50.513		1882.13		2128.39		1665.95		1773.18		2028.46		1065.69		814.898		693.363		764.326		870.084		1399.28		542.327		730.014		941.072		1637.71		1977.93		2295.76		2535.64		3258.76
	97	49.533		1605.61		2101.15		1499.35		1574.88		2002.64		1130.77		904.629		634.065		848.834		736.851		1419.12		551.473		779.671		858.033		1503.18		1914.33		2334.17		2547.93		3142.25
	98	51.569		1554.89		2192.59		1891.17		1895.63		2086.4		876.155		875.517		722.145		916.008		867.111		1679.6		502.959		899.939		942.99		1547.54		1773.18		2468.34		2740.84		2940.57
	99	57.2		1912.54		2351.54		1991.7		2048.93		2157.15		1011.43		761.46		668.251		825.073		753.111		1800.98		541.542		798.479		858.881		1808.56		2232.03		2363.64		2629.34		2874.51
	100	56.351		1724.65		2487.97		1836.47		2119.24		1755.65		1010.61		847.783		626.642		846.348		780.632		1556.35		500.198		786.055		862.639		1903.11		2258.27		2699.66		2617.85		2987.68
	101	58.073		1485.69		2335.41		1762.22		1748.46		2267.35		925.526		840.884		719.938		748.984		796.995		1775.57		505.478		733.382		823.74		1653.95		1950.42		2371.69		2715.58		2818.52
	102	48.857		1730.97		2340.28		1760.92		1784.52		1889.72		974.247		713.173		648.316		856.386		795.486		1385.76		536.714		801.125		1011.29		1879.55		1919.94		2223.13		2682.93		3015.6
	103	48.082		1697.67		2417.38		1958.89		2078.7		1867.32		985.875		665.363		787.882		767.518		793.522		1328.46		531.066		728.429		944.067		1663.15		1832.24		2677.58		2600.81		2845.14
	104	60.003		1798.07		2254.19		2178.4		2517.61		1524.48		865.591		710.598		795.721		825.624		815.368		1453.83		475.363		736.507		917.658		1667.4		1978.09		2438.95		2672.58		3171.59
	105	48.095		1741.02		2023.18		1907.2		1950.95		1879.35		963.748		835.84		757.835		861.048		642.446		1377.44		504.941		792.046		944.942		1816.18		1845.26		2650.69		2669.12		3084.1
	106	62.837		1596		2127.73		2195.43		1863.08		1635.26		1009.68		817.459		575.27		789.638		714.622		1784.35		573.018		789.877		901.021		1669.44		2115.34		2426.41		2798.01		2914.91
	107	45.802		1720.19		2008.93		2139.03		2147.84		2217.9		986.078		830.054		536.963		789.41		699.504		1315.6		494.421		850.515		851.995		1693.08		1776.27		2269.65		3018.57		2797.81
	108	57.065		1856.19		2221.33		1868.78		2043.58		1837.39		855.547		712.926		620.271		1004.38		715.657		1480.02		559.038		1074.1		859.508		1722.49		2082.1		2460.02		2740.11		2722.01
	109	51.623		1902.18		2139.42		2004.67		2099.6		2219.49		945.631		825.94		571.256		865.628		847.354		1500.3		483.902		840.493		894.058		1554.19		1951.69		2518.47		3061.72		2716.49
	110	53.103		1648.7		2063.8		1994.12		2128.24		1709.07		1054.96		870.196		720.734		964.199		748.422		1412.29		555.839		897.381		831.335		1738.68		1854.39		2656.56		2670.24		2731.18
	111	56.098		1720.14		2360.26		1823.03		2154.37		2086.72		953.524		1039.08		664.591		894.032		703.615		1581.91		557.351		848.466		769.031		1668.34		1713.75		2614.64		2784.4		2608.62
	112	53.898		1901.37		2287.81		1915.38		2215.06		1631.52		1003.47		1132.88		602.709		848.562		679.744		1476.68		481.546		757.253		814.501		1755.34		1985.53		2485.7		2607.41		2588.81
	113	47.316		2033.9		2382.22		1733.33		2006.45		1731.08		1068.62		918.058		615.339		954.062		836.344		1531.77		517.638		804.374		967.353		1524.06		1923.95		2248.65		2586.7		2798.95
	114	54.394		1749.72		2606.4		1707.02		1850.39		1720.28		1038.21		880.513		560.725		861.791		642.668		1430.49		514.014		762.689		868.218		1566.13		2090.28		2365.52		2854.75		2591.88
	115	59.471		1699.05		2201.56		1871.7		2334.98		1801.33		1032.17		846.42		574.088		901.898		694.721		1560.4		555.54		849.257		833.335		1529.27		2093.25		2527.84		2678.97		2679.04
	116	49.622		1817.09		2110.82		1851.91		2247.53		1787.23		945.576		799.143		610.721		918.291		644.585		1394.88		484.821		808.94		824.316		1465.56		1997.13		2773.7		2541.99		2804.46
	117	50.523		1746.81		2218.85		2024.71		2027.54		1406.86		1013.18		807.435		638.182		839.551		695.356		1163.25		490.477		750.19		839.088		1422.96		2130.11		2644.97		2736.03		2800.08
	118	57.033		2222.51		2536.41		2303.78		1917.1		1623.34		1004.08		812.98		636.171		834.864		567.11		1402.52		510.321		763.321		862.662		1431.94		2421.81		2569		2717.59		2933.79
	119	51.614		1945.14		2460.03		1968.72		2050.18		1833.67		1036.51		919.201		669.927		826.958		651.13		1283.97		521.741		840.828		833.125		1377.07		1949.98		2296.43		2815.3		2597.07
	120	61.641		1819.72		2601.67		2339.26		2280.55		1885.43		1015.59		985.214		664.151		805.957		615.08		1685.07		545.419		809.609		889.605		1367.97		1870.66		2385.51		2805.91		2793.05
	time - sec
	0	1.10359	71.9488	0.94883	2116.89	0.899895	2217.58	1.06996	2077.18	0.989936	2370.16	0.932913	2514.44	0.844686	1301.55	0.952137	1062.31	1.15555	1245.58	0.930529	1007.62	0.93265	1410.9	0.963304	1875.68	0.837501	1118.62	0.850269	852.055	0.951501	1202.15	1.06883	1836.68	0.940059	2322.3	0.907337	3407.64	1.02886	2651.35	0.964859	3027.76
	5	1.24755		0.828979		0.914246		0.948137		0.937692		0.992362		0.903866		1.03761		0.957059		1.03513		0.976978		1.00162		0.830669		1.10029		0.850609		1.1158		0.933262		0.959272		1.05629		0.931552
	10	1.10733		0.951068		0.859512		1.05507		1.01934		0.856342		0.93694		1.03874		1.03941		1.18442		0.926794		0.936742		0.699702		1.24786		1.00547		1.02081		0.969585		0.907067		1.17945		0.997788
	15	1.10399		1.05973		0.950016		0.802989		0.903771		0.964597		0.987262		0.995538		0.941379		1.25193		1.01494		0.995667		0.768142		1.3296		0.962898		0.939783		1.02724		1.00032		1.04084		0.935125
	20	1.03771		1.11088		0.891636		0.867592		1.03462		1.08636		0.897535		0.922963		1.04642		1.13573		1.02704		0.980315		0.807916		1.03534		0.768145		1.0033		1.00251		1.02954		1.1506		1.01495
	25	1.02497		1.08839		0.949229		1.02758		0.942394		1.06166		0.916707		0.946451		1.12262		1.10543		0.996356		0.914161		0.682994		1.02916		0.840076		1.02628		1.09375		1.03804		1.11237		0.896223
	30	1.05249		1.06878		0.863957		1.06884		0.898248		1.00755		0.991556		1.06784		0.92132		0.956166		0.982682		0.992084		0.726339		0.905827		0.789657		0.972575		0.947797		0.98625		1.08242		1.04364
	35	0.984882		1.08446		1.00889		1.14857		1.00514		1.03216		0.991142		1.05081		1.03713		1.13754		0.947801		0.977838		0.921483		1.02039		0.859385		1.04138		1.10727		1.08552		1.01562		0.965798
	40	1.03378		1.12362		0.991993		0.960762		0.99023		0.981563		1.09399		0.96697		0.915494		0.920569		1.02628		1.00419		1.13786		0.895185		0.81346		1.03057		1.05931		1.09372		0.924878		1.03912
	45	1.13143		1.0332		0.913696		1.08562		0.987939		1.08019		1.13719		1.11312		0.973759		1.01976		1.02333		1.10357		1.02618		0.93856		0.744095		0.980812		0.907223		1.04562		0.967015		0.934873
	50	0.941768		0.994795		1.03123		0.943713		1.08008		1.0148		1.10975		0.9092		1.16581		0.977867		0.903588		0.945899		1.16224		0.886637		0.73816		0.971104		1.12158		1.07543		1.00824		1.01747
	55	1.04476		0.960961		0.925241		1.05561		1.01915		1.08955		1.13992		1.05864		0.957871		1.06929		0.989271		1.06428		1.01309		1.01937		0.848184		1.00709		1.0566		1.08557		0.867328		0.997311
	60	1.03329		0.994158		0.946454		1.07626		1.0387		1.10801		1.1131		0.961579		1.01407		0.987413		0.969988		1.11998		1.5295		0.976954		0.889315		1.10038		0.954982		1.09435		0.856933		0.960595
	65	0.981046		0.971529		1.01926		1.15095		0.953346		1.09397		1.03255		1.06406		1.12491		1.29398		0.935763		1.12978		1.2994		1.28321		1.00772		1.0726		0.997429		1.0567		0.892935		0.963063
	70	0.957737		0.879516		1.08831		1.14488		0.876775		1.01004		1.16333		0.999886		0.983953		0.935035		0.889134		1.09695		1.54184		0.92844		1.31583		0.914987		1.19829		1.01702		0.860692		1.11072
	75	0.91832		1.01272		1.15226		0.980762		0.970801		0.975059		1.04342		0.979511		1.11708		1.08626		0.949588		0.992387		1.20817		1.15493		1.22511		0.95779		1.10823		0.916561		0.867744		1.12568
	80	0.875401		1.13953		0.964327		1.10511		1.01263		0.952678		0.967782		0.976636		1.09654		1.02478		0.943484		0.925002		0.949024		0.989577		1.09526		0.912155		1.07007		1.0348		0.971104		1.18693
	85	1.11784		1.05138		1.06413		1.05137		1.05396		1.06893		0.956208		0.896793		0.934801		0.84638		1.0228		1.12623		0.937799		0.844901		1.06689		0.880647		0.850575		0.998148		0.96109		1.16323
	90	1.12964		1.02425		1.05004		1.017		1.13166		1.09744		0.916258		1.04744		0.872184		0.83517		1.11813		1.11591		0.932701		0.885729		1.12094		1.01078		0.929134		0.893998		1.01772		1.05878
	95	1.02102		1.07175		1.05427		0.757826		1.01244		1.08964		0.950682		0.987638		0.773458		0.777357		1.02747		1.04014		0.973086		0.858104		1.16814		1.08773		0.996977		0.917866		1.04139		1.07794
	100	0.927799		0.933341		1.14459		0.970939		0.999		0.98491		1.02153		0.947008		1.01355		0.917278		1.08176		0.942676		0.891331		1.02857		1.13093		0.996685		0.838801		0.927355		1.05581		0.948655
	105	0.776872		0.86741		1.13045		0.995585		1.02641		0.782801		0.994801		1.05434		1.02376		0.92054		1.15795		0.90185		1.03177		0.989685		1.18567		0.890529		0.984019		0.937967		0.944731		0.869631
	110	0.711131		0.898794		1.07044		0.809276		1.11207		0.87198		0.934844		0.993949		0.917728		0.898884		1.05935		0.83842		1.05673		0.973884		1.26526		1.0054		0.9305		0.981661		0.992327		0.940566
	115	0.735663		0.901931		1.11591		0.9056		1.00368		0.864503		0.954944		1.03112		0.894132		0.752548		1.09687		0.891003		1.03453		0.827518		1.35728		0.991986		0.97481		1.00989		1.10362		0.855486
	120	0.655758		1.13186		1.06144		0.956888		1.03		0.84751		0.857853		0.994522		1.10425		0.764222		1.27155		0.895147		1.03391		0.838172		1.22728		1.07984		0.997292		1.01963		1.16497		0.874651
	125	0.483956		1.16046		0.833613		0.759058		1.06761		0.791398		0.826923		0.795826		1.05784		0.799924		1.20811		0.674881		1.41088		0.850272		1.48618		1.05875		1.02649		1.08323		1.20614		1.00221
	130	0.481454		1.03674		0.800192		0.888583		1.01333		0.700696		0.9768		0.981173		0.967194		0.974		1.144		0.602002		1.56787		1.02259		1.57598		1.14312		0.928867		0.941477		1.15229		1.05333
	135	0.791689		1.03578		1.16956		1.1036		1.0075		0.980142		0.970543		1.10271		0.954427		0.941214		1.1757		0.855751		1.29355		1.00726		1.51205		1.25719		0.922107		0.921599		1.15661		1.05844
	140	0.821154		1.34618		0.981463		1.11235		1.05862		1.02825		0.995432		0.992313		0.944458		0.967098		0.977058		0.85767		1.29927		1.01391		1.26825		1.39267		0.673041		0.897395		0.971115		1.03656
	145	0.81508		1.31472		1.19848		0.97941		1.04875		1.05348		0.894058		0.952803		1.3069		1.06574		0.967606		0.833145		1.52468		1.14599		1.21162		1.26104		0.736613		0.833037		1.00969		0.956289
	150	0.920475		1.23581		1.24481		0.982262		0.917828		1.15789		0.929476		1.0619		1.16394		0.866699		1.29086		0.960415		1.06675		0.934862		0.994497		1.27542		0.650348		0.824645		1.0912		0.968682
	155	1.40305		0.995542		1.38448		0.728588		1.00027		1.07241		1.0368		0.911553		1.26565		1.09458		1.13864		1.27996		1.16294		1.10481		1.10602		1.21352		0.6468		0.953268		1.09076		1.03436
	160	1.61653		1.20619		1.0699		0.891849		1.36921		1.16862		1.06829		0.941624		1.27071		1.10612		1.20804		1.62877		1.27684		1.09514		1.09028		1.32923		0.769356		1.07962		1.00404		1.00546
	165	1.78519		1.15128		1.44912		1.03275		1.57156		1.38546		0.896957		0.799264		1.30096		1.14916		1.27987		1.68697		1.18809		1.18103		1.1948		1.31832		1.02454		1.04062		1.04489		1.19634
	170	1.49344		1.05471		1.27071		1.01724		1.58158		1.28661		0.745747		0.934962		1.1355		1.29866		1.06554		1.36774		1.24299		1.24544		1.32519		1.37041		0.946711		1.14927		1.08969		1.09737
	175	1.7069		1.10647		1.36602		1.00619		1.38272		1.40794		0.895017		0.957085		1.15481		1.1516		1.06163		1.55755		1.12884		1.13476		1.0231		1.2691		0.972476		1.09683		1.12279		1.14136
	180	1.92292		1.06341		1.26074		0.988506		1.09068		1.6297		0.826388		0.944449		1.01102		1.05652		1.26245		1.90985		1.20382		1.04687		1.15528		1.4561		0.921831		1.15377		1.2055		1.12841
	185	1.57058		1.16932		1.34871		1.09416		1.02186		1.33993		0.909659		0.915476		0.810246		1.03002		1.15673		1.65786		0.999511		1.06892		1.17953		1.25529		0.826596		1.14201		1.20352		0.994415
	190	1.38318		1.15184		1.12596		1.19345		1.01704		1.22941		0.785583		0.894387		0.741169		1.0576		0.972215		1.56437		1.09955		1.08108		0.94758		1.24117		0.825291		1.1523		1.2477		1.10432
	195	1.32768		1.18953		1.2358		1.30113		1.0456		1.598		0.70995		0.926649		0.789749		0.923753		1.0046		1.50961		1.08956		1.01695		1.01206		1.13031		1.07771		0.887521		1.05027		1.08074
	200	1.45943		1.1471		1.00913		1.21245		0.998341		1.59006		0.691186		0.779824		0.687639		0.877936		1.00372		1.68013		1.0477		0.929749		1.11201		1.05054		0.910972		0.930862		1.06937		1.09017
	205	0.91896		0.973177		1.25999		1.26388		1.16156		1.03907		0.703483		0.716289		0.66399		0.902856		0.885103		1.16464		0.766017		0.930609		0.966894		1.22238		0.868913		1.04931		1.14989		1.07425
	210	0.841446		1.05736		1.27087		1.11718		1.09066		0.882019		0.80296		0.72332		0.643378		0.943113		0.860195		0.886087		0.651881		0.975031		0.867172		1.14912		0.848015		1.01315		1.06829		1.1138
	215	0.901364		1.08091		1.37203		1.1652		1.35443		0.964977		0.681854		0.756114		0.652176		0.864035		0.957584		0.973195		0.599403		1.01488		0.848487		1.15467		0.932146		1.03495		1.20927		1.08339
	220	1.1858		1.09906		1.34766		1.01331		1.01323		1.11979		0.742586		0.69681		0.672543		1.33916		0.955745		1.3566		0.585851		1.41992		0.750772		1.03382		0.999415		1.03789		1.22355		1.13804
	225	1.32535		1.07693		1.28819		1.19112		1.00185		1.41269		0.720464		0.85208		0.690361		1.14209		0.965035		1.38713		0.556628		1.22304		0.890377		1.09924		1.11464		1.302		1.12868		1.05685
	230	1.57594		1.20233		1.23713		1.13787		1.10366		1.46952		0.816631		0.76394		0.67646		1.06435		1.06235		1.71174		0.591415		1.19571		0.896988		1.09423		1.04739		1.25592		1.12955		1.06149
	235	1.57861		1.12738		1.58669		1.04397		1.11842		1.6209		0.7886		0.683582		0.665544		1.00076		1.04852		1.74475		0.551953		1.17616		0.807461		0.960062		0.840699		1.24744		1.04875		0.934813
	240	1.83707		1.13085		1.52611		1.10255		1.09688		1.21088		0.721578		0.854859		0.642146		1.11661		1.0175		1.82338		0.608378		1.17154		0.862177		1.04221		0.750454		1.12993		1.13445		0.95492
	245	1.46033		1.02244		1.61035		1.10553		1.18187		1.30942		0.733327		0.771335		0.704342		1.13516		0.982035		1.47819		0.587335		1.18407		0.799944		1.07025		0.768528		1.31791		1.13521		0.929612
	250	0.993624		0.963651		1.37755		1.08489		0.985516		1.23098		0.627594		0.669451		0.568509		1.08791		0.990763		1.04555		0.578511		1.30535		0.808461		1.00411		0.99797		1.39182		1.30574		0.968279
	255	1.14999		1.0105		1.33233		1.09693		1.04744		1.17128		0.788915		0.653304		0.712706		1.2575		0.908643		1.30979		0.513639		1.49325		0.815885		1.00209		0.979878		1.13433		0.941463		0.953579
	260	1.40393		0.824041		1.30655		0.962688		0.929654		1.64373		0.724354		0.843726		0.749882		1.22638		0.925998		1.4885		0.564424		1.2589		0.86495		0.997544		0.979976		1.03063		0.932869		1.048
	265	1.13539		0.98795		1.2807		1.06041		0.9993		1.4951		0.718352		0.803491		0.609772		1.29989		0.873484		1.32146		0.584086		1.37786		0.906283		0.988325		0.900783		1.23086		0.998577		1.02828
	270	1.17885		1.1065		1.11543		1.03179		0.879227		1.34485		0.765277		0.82556		0.591981		0.969095		0.88326		1.29179		0.55644		0.997622		0.820002		1.04851		0.798669		1.09231		1.17118		1.01147
	275	1.02708		1.04504		1.15337		1.02492		0.966354		1.16887		0.812535		0.740187		0.709239		0.990947		0.803488		1.16148		0.444539		1.14912		0.848842		1.04583		0.818469		0.883588		1.00405		0.950448
	280	0.904811		1.05334		1.2017		0.996105		0.974649		1.01407		0.960616		0.737036		0.496424		1.05901		0.719138		1.00278		0.536444		1.12058		0.837105		1.00971		0.992492		0.895743		1.10083		0.910059
	285	1.01753		0.82553		1.1583		1.02915		0.920218		1.0921		0.905931		0.786853		0.610869		0.904495		0.787211		1.05793		0.586277		0.964785		0.696005		0.949332		0.805912		0.921223		0.967527		0.897378
	290	0.868743		0.963986		1.1613		0.950484		0.891473		0.918994		0.844487		0.777222		0.605754		1.0327		0.791265		1.00863		0.53485		1.15671		0.815455		1.00876		1.06376		0.980087		0.99023		0.855997
	295	1.03397		0.988062		1.01334		0.92226		0.890378		1.18809		0.820256		0.750562		0.591048		0.904086		0.710833		1.08546		0.557421		0.969358		0.764473		1.15825		1.1974		1.02088		0.981298		0.938548
	300	1.04876		0.884352		0.964274		1.0716		1.02375		1.10717		0.91472		0.850607		0.631874		0.903234		0.800205		1.28182		0.483813		0.98814		0.810421		1.00395		0.949672		1.01171		0.993525		0.856053
	305	1.15253		0.922954		1.04397		0.980441		0.908825		1.05546		0.707691		0.735333		0.610566		0.892422		0.905173		1.29404		0.529691		0.945632		0.71316		0.910758		1.12641		0.867027		1.0027		0.913368
	310	1.10669		0.964952		1.34108		0.909218		0.762382		1.04059		0.806749		0.666438		0.725107		0.919321		0.881602		1.28957		0.53433		0.97128		0.785789		1.03043		0.929554		0.837271		1.0456		0.977965
	315	1.42411		1.10648		1.30956		1.01887		0.802165		1.07194		0.894302		0.814536		0.643288		1.00786		0.919141		1.60403		0.598242		1.07629		0.71304		0.996265		1.05494		0.929999		1.02018		1.03687
	320	1.09033		0.978055		1.10907		1.05059		0.9899		0.990402		0.807194		0.864257		0.604628		0.921771		0.797501		1.2004		0.522057		0.928227		0.729039		0.991704		0.966868		0.920069		1.06569		0.964432
	325	1.07376		1.03419		1.23666		0.90761		0.881477		1.04342		0.781662		0.811932		0.621304		0.771175		0.815751		1.22452		0.515987		0.864601		0.729437		1.04745		0.912051		0.957006		0.952383		0.945577
	330	1.00403		0.936566		1.18883		0.992997		0.878819		1.20966		0.725802		0.617199		0.596126		0.84197		0.758124		1.19945		0.558367		0.983926		0.736999		1.07305		0.891373		0.910514		1.03068		1.00145
	335	0.820737		1.11645		1.1837		0.87795		0.850825		1.115		0.886608		0.680751		0.576485		0.956193		0.8056		1.05371		0.474834		1.06549		0.772609		1.12906		0.976692		0.811654		0.988283		1.02413
	340	1.08493		1.03084		1.06549		1.15879		0.966235		0.911806		0.806551		0.688685		0.559523		1.16795		0.77358		1.08897		0.479509		1.29204		0.696046		1.02386		1.19018		0.868236		1.05599		0.993518
	345	1.10119		0.920701		1.1559		0.964949		0.940151		1.04441		0.7823		0.73492		0.558868		0.999258		0.680956		1.19267		0.459951		1.05933		0.701956		1.15808		0.881455		0.864953		1.00781		0.982583
	350	1.15862		0.877842		1.14201		1.08681		0.885771		0.978972		0.760863		0.669565		0.582336		1.08137		0.81121		1.30759		0.472068		1.13336		0.756192		1.12267		1.00048		0.86156		1.14063		0.905444
	355	1.4777		0.87652		1.01902		0.965053		0.981441		1.15179		0.735462		0.674378		0.548301		1.03109		0.705249		1.5243		0.472193		1.09899		0.778843		1.05152		1.12897		0.834347		1.05057		0.955075
	360	1.45169		0.928693		0.979059		1.01018		0.94273		1.36799		0.749189		0.703117		0.585745		1.14705		0.810154		1.4343		0.416453		1.21121		0.665439		1.10376		0.865769		0.844655		0.969611		1.0049
	365	1.41458		0.826889		0.970235		0.98225		0.9948		1.16969		0.823099		0.699799		0.647478		0.980673		0.698193		1.47128		0.486414		1.06437		0.71813		1.01074		0.71253		0.863606		0.948611		0.922257
	370	1.0299		1.00284		0.914888		0.94188		0.902725		0.989919		0.857691		0.872848		0.640676		1.08088		0.617187		1.13074		0.481909		1.07926		0.736352		1.02508		0.742851		0.872096		0.991838		1.04362
	375	1.06162		0.976965		1.14465		0.942729		0.913687		1.07741		0.819069		0.783679		0.539469		0.898951		0.622693		1.23343		0.46678		0.954163		0.760752		0.979058		0.758744		0.78054		1.09324		1.00825
	380	0.864129		0.932635		1.3679		0.994149		0.767911		0.797895		0.838284		1.01642		0.651854		0.872641		0.646748		0.8764		0.473967		0.900521		0.665805		0.970081		0.710018		0.743339		1.05835		1.0392
	385	0.979711		0.916231		1.39288		1.03513		0.934236		0.956296		0.881511		0.871627		0.612182		0.833264		0.7276		1.01428		0.449926		0.908528		0.750087		0.999138		0.790121		0.885045		1.05448		1.03614
	390	0.890662		0.851712		1.49528		0.993709		0.921555		1.03517		0.90771		0.802273		0.610562		0.818295		0.712375		0.945768		0.570245		0.842904		0.7801		1.03632		0.780058		0.805667		0.959487		1.06665
	395	0.924853		0.935539		1.20217		0.91711		0.786218		0.951817		0.869586		0.811336		0.618506		0.89031		0.606515		0.94377		0.493933		0.891855		0.808562		1.07869		0.724653		0.766376		0.977994		1.08536
	400	0.931524		0.993464		1.08433		0.946167		0.887409		1.05667		0.771021		0.783895		0.542625		0.947723		0.672893		1.03555		0.453492		1.00014		0.710367		1.01172		0.929466		0.820173		1.06413		0.990282
	405	0.808242		0.943467		1.04779		0.963728		0.88714		1.03775		0.957953		0.791865		0.583563		0.92697		0.560985		0.866047		0.448783		0.978148		0.597971		1.06602		0.843705		0.819549		1.04352		1.00177
	410	0.935847		0.803267		1.24699		0.895365		0.858348		0.958925		0.782798		0.794667		0.562556		0.991292		0.664039		1.03266		0.452711		1.01608		0.749563		1.1281		0.900434		0.801613		0.893963		0.970702
	415	0.808423		0.885133		1.03673		0.801154		0.887043		0.938725		0.754479		0.737079		0.643674		0.891431		0.657276		0.931903		0.466849		0.970047		0.806483		1.1034		1.01479		0.782395		1.02041		0.928403
	420	0.936361		0.771745		1.0139		0.896604		0.784293		0.869173		0.745589		0.816605		0.617383		0.872808		0.628429		1.01901		0.485199		0.855205		0.803079		1.04175		1.01498		0.776806		1.01049		0.971773
	425	0.831036		0.853382		1.02462		0.867176		0.969765		0.756712		0.731511		0.874841		0.584969		0.92753		0.651305		0.892784		0.510326		0.980173		0.769341		1.10541		0.98539		0.821162		0.909863		0.935636
	430	0.655758		0.852632		1.11121		0.887118		0.929958		0.719989		0.807311		0.86851		0.54627		0.855763		0.693961		0.718572		0.512248		0.897671		0.775326		1.02826		0.989705		0.740933		0.94262		0.888374
	435	0.818194		0.810852		1.34015		0.891471		0.874306		0.843009		0.831753		0.765858		0.622264		0.904214		0.739202		0.903356		0.478755		0.916803		0.866021		0.978452		1.05104		0.75686		0.946683		0.926072
	440	0.935624		0.886878		1.09409		0.708931		0.848245		0.899075		0.839865		0.786559		0.560585		1.07446		0.653363		1.05936		0.469378		1.11331		0.72288		1.09353		0.980188		0.760649		0.889436		0.972548
	445	0.800612		0.841022		1.19319		0.816701		0.885424		0.758877		0.818855		0.738284		0.524215		0.969938		0.620971		0.934854		0.437586		0.900208		0.662755		0.948647		0.939052		0.815398		0.895037		0.990082
	450	0.707253		0.853512		1.00997		0.865145		0.904768		0.741997		0.825189		0.810187		0.582754		1.0561		0.467442		0.841656		0.45212		0.990737		0.90238		0.957227		0.737569		0.76301		0.998785		0.96409
	455	0.774009		0.912583		0.990573		0.876997		0.810784		0.93702		0.846832		0.739517		0.54752		0.911256		0.653022		0.815311		0.362007		0.930085		0.718559		1.09154		0.91169		0.794763		0.985236		1.03479
	460	0.774301		0.889769		0.910038		0.80562		0.868273		0.780857		0.835783		0.757038		0.637551		0.884515		0.697652		0.836065		0.474797		0.918499		0.668247		1.13111		1.06433		0.797386		0.906001		0.981922
	465	0.828784		0.749989		0.948359		0.829581		0.763448		0.78459		0.757569		0.633798		0.585311		0.919026		0.597806		0.831022		0.443797		0.987836		0.667566		1.09711		0.763435		0.861968		0.97255		0.99475
	470	0.887201		0.830971		1.05496		0.892876		0.9723		0.858234		0.896945		0.67272		0.491916		0.990477		0.696853		0.916839		0.490793		1.05444		0.763599		1.04254		0.871142		0.707735		1.10873		1.04473
	475	0.702069		0.889102		0.959782		0.802022		0.748126		0.806722		0.818784		0.767097		0.556659		0.758544		0.616689		0.746012		0.48482		0.856768		0.782823		0.891668		0.851713		0.67371		0.956357		1.0763
	480	0.688448		0.758474		0.947496		0.72182		0.664462		0.796454		0.868785		0.851564		0.509052		0.842413		0.522257		0.756594		0.492996		0.915047		0.713748		0.818423		0.824326		0.684983		0.960995		1.03782
	485	0.716746		0.734518		0.988732		0.910452		0.79979		0.829767		0.673164		0.82416		0.579766		0.909079		0.614582		0.895465		0.449626		1.0562		0.784419		0.842573		0.763546		0.724356		1.03375		0.971206
	490	0.79501		0.903468		1.06041		0.958849		0.86447		0.857904		0.777098		0.716793		0.536498		0.818832		0.533782		0.960177		0.484118		0.937121		0.714453		0.984687		0.961131		0.693629		0.991701		0.949386
	495	0.78321		0.814711		1.12193		0.884116		0.894132		0.698225		0.776466		0.798053		0.503093		0.839946		0.553288		0.829757		0.447158		0.92254		0.717579		1.03617		0.972428		0.792238		0.987367		0.986765
	500	0.807144		0.701826		1.05313		0.848371		0.737696		0.90173		0.711096		0.791558		0.577994		0.743318		0.564885		0.946628		0.451878		0.860721		0.685221		0.900511		0.839868		0.695993		1.02423		0.930894
	505	0.679053		0.817697		1.05533		0.847745		0.75291		0.751546		0.74853		0.671339		0.520493		0.849908		0.563816		0.738805		0.479802		0.940226		0.841236		1.02334		0.826743		0.652396		1.01191		0.995984
	510	0.668281		0.801963		1.0901		0.943053		0.877027		0.742635		0.757464		0.626333		0.632542		0.761712		0.562424		0.708255		0.474753		0.854908		0.785314		0.905518		0.788978		0.78576		0.98094		0.939688
	515	0.833969		0.849394		1.01651		1.04873		1.06221		0.606291		0.665047		0.668915		0.638836		0.819378		0.577908		0.775095		0.424957		0.864389		0.763346		0.907835		0.851782		0.71573		1.00801		1.0475
	520	0.668462		0.822443		0.912337		0.918165		0.823129		0.747422		0.740463		0.78681		0.60842		0.854534		0.455346		0.73437		0.451398		0.929571		0.786042		0.988837		0.794585		0.777868		1.0067		1.01861
	525	0.873358		0.753936		0.959481		1.05693		0.786055		0.650348		0.77575		0.769507		0.461849		0.783665		0.506502		0.951308		0.512256		0.927025		0.749507		0.908945		0.910883		0.712052		1.05532		0.96273
	530	0.636592		0.812604		0.90591		1.02977		0.906198		0.882062		0.75762		0.781364		0.431095		0.783438		0.495787		0.701399		0.441994		0.998192		0.708725		0.921813		0.764877		0.666049		1.1385		0.924055
	535	0.793134		0.87685		1.00169		0.899671		0.862212		0.730736		0.65733		0.671106		0.497978		0.996784		0.507236		0.789061		0.499759		1.2606		0.714975		0.937829		0.896569		0.721914		1.03348		0.899019
	540	0.717497		0.898573		0.964753		0.965089		0.885848		0.882696		0.726543		0.777491		0.458627		0.85908		0.600578		0.799871		0.43259		0.98643		0.743715		0.846195		0.840416		0.739065		1.15478		0.897194
	545	0.738067		0.778834		0.930653		0.960014		0.89793		0.679701		0.810542		0.819151		0.578633		0.956905		0.530458		0.75295		0.496899		1.0532		0.691539		0.946642		0.798517		0.779591		1.00713		0.902048
	550	0.779694		0.81258		1.06434		0.877647		0.908955		0.829891		0.732608		0.978128		0.53356		0.887269		0.498701		0.843381		0.498251		0.995787		0.639712		0.908344		0.737954		0.76729		1.05018		0.861569
	555	0.749117		0.898193		1.03167		0.922102		0.93456		0.64886		0.770979		1.06642		0.483878		0.842143		0.481782		0.787281		0.430484		0.888737		0.677536		0.955712		0.854984		0.72945		0.983429		0.855026
	560	0.657635		0.960797		1.07424		0.834463		0.846545		0.688455		0.821035		0.864205		0.494018		0.946845		0.592775		0.816652		0.462749		0.94404		0.804685		0.829792		0.82847		0.659885		0.975616		0.924429
	565	0.75601		0.826554		1.17534		0.821797		0.7807		0.684161		0.797675		0.828863		0.450172		0.855272		0.455503		0.762655		0.459509		0.895117		0.72222		0.852696		0.900093		0.694183		1.07672		0.856041
	570	0.826574		0.802618		0.992774		0.901075		0.985158		0.716391		0.793034		0.79677		0.4609		0.895075		0.492397		0.831913		0.496632		0.996716		0.693203		0.832624		0.901372		0.741816		1.01042		0.884827
	575	0.689685		0.858376		0.951857		0.891551		0.948259		0.710786		0.726501		0.752266		0.490311		0.911344		0.456862		0.743668		0.433412		0.949398		0.685701		0.797937		0.85998		0.813966		0.958754		0.926249
	580	0.702208		0.825178		1.00057		0.974739		0.855444		0.559512		0.778446		0.760071		0.512357		0.8332		0.492847		0.620176		0.438468		0.880448		0.697988		0.774745		0.917242		0.776188		1.03194		0.924803
	585	0.792689		1.04989		1.14378		1.10909		0.808847		0.645605		0.771451		0.765291		0.510743		0.828548		0.40195		0.747739		0.456208		0.895858		0.717598		0.779637		1.04285		0.753894		1.02499		0.968964
	590	0.717372		0.918866		1.10933		0.947784		0.864994		0.729254		0.796369		0.865281		0.537844		0.820702		0.461501		0.68454		0.466417		0.986823		0.693028		0.749759		0.83968		0.673907		1.06184		0.857755
	595	0.856735		0.859621		1.1732		1.12617		0.962193		0.749839		0.780294		0.927422		0.533206		0.79986		0.43595		0.898383		0.487584		0.950184		0.740011		0.744804		0.805524		0.700048		1.05829		0.922483

## Sheet: analysis
time - sec																						time - sec	Time - min	Average		STDV	Stand error
0	1.10359	0.94883	0.899895	1.06996	0.989936	0.932913	0.844686	0.952137	1.15555	0.930529	0.93265	0.963304	0.837501	0.850269	0.951501	1.06883	0.940059	0.907337	1.02886	0.964859		0	0	0.96366		0.0852047	0.0190529
5	1.24755	0.828979	0.914246	0.948137	0.937692	0.992362	0.903866	1.03761	0.957059	1.03513	0.976978	1.00162	0.830669	1.10029	0.850609	1.1158	0.933262	0.959272	1.05629	0.931552		5	0.0833333	0.977949		0.10195	0.0227975
10	1.10733	0.951068	0.859512	1.05507	1.01934	0.856342	0.93694	1.03874	1.03941	1.18442	0.926794	0.936742	0.699702	1.24786	1.00547	1.02081	0.969585	0.907067	1.17945	0.997788		10	0.166667	0.996972		0.126024	0.0281807
15	1.10399	1.05973	0.950016	0.802989	0.903771	0.964597	0.987262	0.995538	0.941379	1.25193	1.01494	0.995667	0.768142	1.3296	0.962898	0.939783	1.02724	1.00032	1.04084	0.935125		15	0.25	0.998788		0.127222	0.0284485
20	1.03771	1.11088	0.891636	0.867592	1.03462	1.08636	0.897535	0.922963	1.04642	1.13573	1.02704	0.980315	0.807916	1.03534	0.768145	1.0033	1.00251	1.02954	1.1506	1.01495		20	0.333333	0.992555		0.103711	0.0231913
25	1.02497	1.08839	0.949229	1.02758	0.942394	1.06166	0.916707	0.946451	1.12262	1.10543	0.996356	0.914161	0.682994	1.02916	0.840076	1.02628	1.09375	1.03804	1.11237	0.896223		25	0.416667	0.990741		0.108035	0.0241581
30	1.05249	1.06878	0.863957	1.06884	0.898248	1.00755	0.991556	1.06784	0.92132	0.956166	0.982682	0.992084	0.726339	0.905827	0.789657	0.972575	0.947797	0.98625	1.08242	1.04364		30	0.5	0.966301		0.0951301	0.0212724
35	0.984882	1.08446	1.00889	1.14857	1.00514	1.03216	0.991142	1.05081	1.03713	1.13754	0.947801	0.977838	0.921483	1.02039	0.859385	1.04138	1.10727	1.08552	1.01562	0.965798		35	0.583333	1.02116		0.0711154	0.0159024
40	1.03378	1.12362	0.991993	0.960762	0.99023	0.981563	1.09399	0.96697	0.915494	0.920569	1.02628	1.00419	1.13786	0.895185	0.81346	1.03057	1.05931	1.09372	0.924878	1.03912		40	0.666667	1.00018		0.0819958	0.0183354
45	1.13143	1.0332	0.913696	1.08562	0.987939	1.08019	1.13719	1.11312	0.973759	1.01976	1.02333	1.10357	1.02618	0.93856	0.744095	0.980812	0.907223	1.04562	0.967015	0.934873		45	0.75	1.00736		0.0942977	0.0210862
50	0.941768	0.994795	1.03123	0.943713	1.08008	1.0148	1.10975	0.9092	1.16581	0.977867	0.903588	0.945899	1.16224	0.886637	0.73816	0.971104	1.12158	1.07543	1.00824	1.01747		50	0.833333	0.999969		0.103645	0.0231765
55	1.04476	0.960961	0.925241	1.05561	1.01915	1.08955	1.13992	1.05864	0.957871	1.06929	0.989271	1.06428	1.01309	1.01937	0.848184	1.00709	1.0566	1.08557	0.867328	0.997311		55	0.916667	1.01345		0.0734826	0.0164317
60	1.03329	0.994158	0.946454	1.07626	1.0387	1.10801	1.1131	0.961579	1.01407	0.987413	0.969988	1.11998	1.5295	0.976954	0.889315	1.10038	0.954982	1.09435	0.856933	0.960595		60	1	1.0363		0.13817	0.0308967
65	0.981046	0.971529	1.01926	1.15095	0.953346	1.09397	1.03255	1.06406	1.12491	1.29398	0.935763	1.12978	1.2994	1.28321	1.00772	1.0726	0.997429	1.0567	0.892935	0.963063		65	1.08333	1.06621		0.118554	0.0265104
70	0.957737	0.879516	1.08831	1.14488	0.876775	1.01004	1.16333	0.999886	0.983953	0.935035	0.889134	1.09695	1.54184	0.92844	1.31583	0.914987	1.19829	1.01702	0.860692	1.11072		70	1.16667	1.04567		0.169903	0.0379926
75	0.91832	1.01272	1.15226	0.980762	0.970801	0.975059	1.04342	0.979511	1.11708	1.08626	0.949588	0.992387	1.20817	1.15493	1.22511	0.95779	1.10823	0.916561	0.867744	1.12568		75	1.25	1.03712		0.103139	0.0230633
80	0.875401	1.13953	0.964327	1.10511	1.01263	0.952678	0.967782	0.976636	1.09654	1.02478	0.943484	0.925002	0.949024	0.989577	1.09526	0.912155	1.07007	1.0348	0.971104	1.18693		80	1.33333	1.00964		0.0825868	0.0184675
85	1.11784	1.05138	1.06413	1.05137	1.05396	1.06893	0.956208	0.896793	0.934801	0.84638	1.0228	1.12623	0.937799	0.844901	1.06689	0.880647	0.850575	0.998148	0.96109	1.16323		85	1.41667	0.994706		0.0985124	0.0220287
90	1.12964	1.02425	1.05004	1.017	1.13166	1.09744	0.916258	1.04744	0.872184	0.83517	1.11813	1.11591	0.932701	0.885729	1.12094	1.01078	0.929134	0.893998	1.01772	1.05878		90	1.5	1.01025		0.0966366	0.0216093
95	1.02102	1.07175	1.05427	0.757826	1.01244	1.08964	0.950682	0.987638	0.773458	0.777357	1.02747	1.04014	0.973086	0.858104	1.16814	1.08773	0.996977	0.917866	1.04139	1.07794		95	1.58333	0.984246		0.114161	0.025528
100	0.927799	0.933341	1.14459	0.970939	0.999	0.98491	1.02153	0.947008	1.01355	0.917278	1.08176	0.942676	0.891331	1.02857	1.13093	0.996685	0.838801	0.927355	1.05581	0.948655		100	1.66667	0.985126		0.0775521	0.0173417
105	0.776872	0.86741	1.13045	0.995585	1.02641	0.782801	0.994801	1.05434	1.02376	0.92054	1.15795	0.90185	1.03177	0.989685	1.18567	0.890529	0.984019	0.937967	0.944731	0.869631		105	1.75	0.973339		0.11103	0.0248278
110	0.711131	0.898794	1.07044	0.809276	1.11207	0.87198	0.934844	0.993949	0.917728	0.898884	1.05935	0.83842	1.05673	0.973884	1.26526	1.0054	0.9305	0.981661	0.992327	0.940566		110	1.83333	0.963159		0.119381	0.0266953
115	0.735663	0.901931	1.11591	0.9056	1.00368	0.864503	0.954944	1.03112	0.894132	0.752548	1.09687	0.891003	1.03453	0.827518	1.35728	0.991986	0.97481	1.00989	1.10362	0.855486		115	1.91667	0.965152		0.142097	0.0317747
120	0.655758	1.13186	1.06144	0.956888	1.03	0.84751	0.857853	0.994522	1.10425	0.764222	1.27155	0.895147	1.03391	0.838172	1.22728	1.07984	0.997292	1.01963	1.16497	0.874651		120	2	0.990337		0.156259	0.0349417
125	0.483956	1.16046	0.833613	0.759058	1.06761	0.791398	0.826923	0.795826	1.05784	0.799924	1.20811	0.674881	1.41088	0.850272	1.48618	1.05875	1.02649	1.08323	1.20614	1.00221		125	2.08333	0.979187		0.247346	0.05531
130	0.481454	1.03674	0.800192	0.888583	1.01333	0.700696	0.9768	0.981173	0.967194	0.974	1.144	0.602002	1.56787	1.02259	1.57598	1.14312	0.928867	0.941477	1.15229	1.05333		130	2.16667	0.997584		0.26195	0.0585757
135	0.791689	1.03578	1.16956	1.1036	1.0075	0.980142	0.970543	1.10271	0.954427	0.941214	1.1757	0.855751	1.29355	1.00726	1.51205	1.25719	0.922107	0.921599	1.15661	1.05844		135	2.25	1.06087		0.167623	0.0374828
140	0.821154	1.34618	0.981463	1.11235	1.05862	1.02825	0.995432	0.992313	0.944458	0.967098	0.977058	0.85767	1.29927	1.01391	1.26825	1.39267	0.673041	0.897395	0.971115	1.03656		140	2.33333	1.03171		0.179098	0.0400488
145	0.81508	1.31472	1.19848	0.97941	1.04875	1.05348	0.894058	0.952803	1.3069	1.06574	0.967606	0.833145	1.52468	1.14599	1.21162	1.26104	0.736613	0.833037	1.00969	0.956289		145	2.41667	1.05546		0.200844	0.0449114
150	0.920475	1.23581	1.24481	0.982262	0.917828	1.15789	0.929476	1.0619	1.16394	0.866699	1.29086	0.960415	1.06675	0.934862	0.994497	1.27542	0.650348	0.824645	1.0912	0.968682		150	2.5	1.02694		0.166363	0.037201
155	1.40305	0.995542	1.38448	0.728588	1.00027	1.07241	1.0368	0.911553	1.26565	1.09458	1.13864	1.27996	1.16294	1.10481	1.10602	1.21352	0.6468	0.953268	1.09076	1.03436		155	2.58333	1.0812		0.188393	0.0421272
160	1.61653	1.20619	1.0699	0.891849	1.36921	1.16862	1.06829	0.941624	1.27071	1.10612	1.20804	1.62877	1.27684	1.09514	1.09028	1.32923	0.769356	1.07962	1.00404	1.00546		160	2.66667	1.15979		0.215987	0.0482976
165	1.78519	1.15128	1.44912	1.03275	1.57156	1.38546	0.896957	0.799264	1.30096	1.14916	1.27987	1.68697	1.18809	1.18103	1.1948	1.31832	1.02454	1.04062	1.04489	1.19634		165	2.75	1.23386		0.250041	0.0559125
170	1.49344	1.05471	1.27071	1.01724	1.58158	1.28661	0.745747	0.934962	1.1355	1.29866	1.06554	1.36774	1.24299	1.24544	1.32519	1.37041	0.946711	1.14927	1.08969	1.09737		170	2.83333	1.18597		0.201252	0.0450027
175	1.7069	1.10647	1.36602	1.00619	1.38272	1.40794	0.895017	0.957085	1.15481	1.1516	1.06163	1.55755	1.12884	1.13476	1.0231	1.2691	0.972476	1.09683	1.12279	1.14136		175	2.91667	1.18216		0.207956	0.0465017
180	1.92292	1.06341	1.26074	0.988506	1.09068	1.6297	0.826388	0.944449	1.01102	1.05652	1.26245	1.90985	1.20382	1.04687	1.15528	1.4561	0.921831	1.15377	1.2055	1.12841		180	3	1.21191		0.301589	0.0674393
185	1.57058	1.16932	1.34871	1.09416	1.02186	1.33993	0.909659	0.915476	0.810246	1.03002	1.15673	1.65786	0.999511	1.06892	1.17953	1.25529	0.826596	1.14201	1.20352	0.994415		185	3.08333	1.13472		0.222563	0.0497681
190	1.38318	1.15184	1.12596	1.19345	1.01704	1.22941	0.785583	0.894387	0.741169	1.0576	0.972215	1.56437	1.09955	1.08108	0.94758	1.24117	0.825291	1.1523	1.2477	1.10432		190	3.16667	1.09076		0.200187	0.0447645
195	1.32768	1.18953	1.2358	1.30113	1.0456	1.598	0.70995	0.926649	0.789749	0.923753	1.0046	1.50961	1.08956	1.01695	1.01206	1.13031	1.07771	0.887521	1.05027	1.08074		195	3.25	1.09536		0.220027	0.049201
200	1.45943	1.1471	1.00913	1.21245	0.998341	1.59006	0.691186	0.779824	0.687639	0.877936	1.00372	1.68013	1.0477	0.929749	1.11201	1.05054	0.910972	0.930862	1.06937	1.09017		200	3.33333	1.06392		0.262705	0.0587444
205	0.91896	0.973177	1.25999	1.26388	1.16156	1.03907	0.703483	0.716289	0.66399	0.902856	0.885103	1.16464	0.766017	0.930609	0.966894	1.22238	0.868913	1.04931	1.14989	1.07425		205	3.41667	0.984063		0.185789	0.041545
210	0.841446	1.05736	1.27087	1.11718	1.09066	0.882019	0.80296	0.72332	0.643378	0.943113	0.860195	0.886087	0.651881	0.975031	0.867172	1.14912	0.848015	1.01315	1.06829	1.1138		210	3.5	0.940253		0.1697	0.0379473
215	0.901364	1.08091	1.37203	1.1652	1.35443	0.964977	0.681854	0.756114	0.652176	0.864035	0.957584	0.973195	0.599403	1.01488	0.848487	1.15467	0.932146	1.03495	1.20927	1.08339		215	3.58333	0.980053		0.213701	0.0477865
220	1.1858	1.09906	1.34766	1.01331	1.01323	1.11979	0.742586	0.69681	0.672543	1.33916	0.955745	1.3566	0.585851	1.41992	0.750772	1.03382	0.999415	1.03789	1.22355	1.13804		220	3.66667	1.03658		0.245409	0.0548768
225	1.32535	1.07693	1.28819	1.19112	1.00185	1.41269	0.720464	0.85208	0.690361	1.14209	0.965035	1.38713	0.556628	1.22304	0.890377	1.09924	1.11464	1.302	1.12868	1.05685		225	3.75	1.07124		0.236162	0.052809
230	1.57594	1.20233	1.23713	1.13787	1.10366	1.46952	0.816631	0.76394	0.67646	1.06435	1.06235	1.71174	0.591415	1.19571	0.896988	1.09423	1.04739	1.25592	1.12955	1.06149		230	3.83333	1.10473		0.279227	0.0624389
235	1.57861	1.12738	1.58669	1.04397	1.11842	1.6209	0.7886	0.683582	0.665544	1.00076	1.04852	1.74475	0.551953	1.17616	0.807461	0.960062	0.840699	1.24744	1.04875	0.934813		235	3.91667	1.07875		0.33639	0.0752215
240	1.83707	1.13085	1.52611	1.10255	1.09688	1.21088	0.721578	0.854859	0.642146	1.11661	1.0175	1.82338	0.608378	1.17154	0.862177	1.04221	0.750454	1.12993	1.13445	0.95492		240	4	1.08672		0.334813	0.0748687
245	1.46033	1.02244	1.61035	1.10553	1.18187	1.30942	0.733327	0.771335	0.704342	1.13516	0.982035	1.47819	0.587335	1.18407	0.799944	1.07025	0.768528	1.31791	1.13521	0.929612		245	4.08333	1.06436		0.283505	0.0633956
250	0.993624	0.963651	1.37755	1.08489	0.985516	1.23098	0.627594	0.669451	0.568509	1.08791	0.990763	1.04555	0.578511	1.30535	0.808461	1.00411	0.99797	1.39182	1.30574	0.968279		250	4.16667	0.999311		0.251761	0.0562973
255	1.14999	1.0105	1.33233	1.09693	1.04744	1.17128	0.788915	0.653304	0.712706	1.2575	0.908643	1.30979	0.513639	1.49325	0.815885	1.00209	0.979878	1.13433	0.941463	0.953579		255	4.25	1.01367		0.243439	0.0544362
260	1.40393	0.824041	1.30655	0.962688	0.929654	1.64373	0.724354	0.843726	0.749882	1.22638	0.925998	1.4885	0.564424	1.2589	0.86495	0.997544	0.979976	1.03063	0.932869	1.048		260	4.33333	1.03534		0.273892	0.061246
265	1.13539	0.98795	1.2807	1.06041	0.9993	1.4951	0.718352	0.803491	0.609772	1.29989	0.873484	1.32146	0.584086	1.37786	0.906283	0.988325	0.900783	1.23086	0.998577	1.02828		265	4.41667	1.03002		0.250908	0.0561065
270	1.17885	1.1065	1.11543	1.03179	0.879227	1.34485	0.765277	0.82556	0.591981	0.969095	0.88326	1.29179	0.55644	0.997622	0.820002	1.04851	0.798669	1.09231	1.17118	1.01147		270	4.5	0.973991		0.210184	0.0469999
275	1.02708	1.04504	1.15337	1.02492	0.966354	1.16887	0.812535	0.740187	0.709239	0.990947	0.803488	1.16148	0.444539	1.14912	0.848842	1.04583	0.818469	0.883588	1.00405	0.950448		275	4.58333	0.93742		0.182798	0.0408762
280	0.904811	1.05334	1.2017	0.996105	0.974649	1.01407	0.960616	0.737036	0.496424	1.05901	0.719138	1.00278	0.536444	1.12058	0.837105	1.00971	0.992492	0.895743	1.10083	0.910059		280	4.66667	0.926131		0.182988	0.0409187
285	1.01753	0.82553	1.1583	1.02915	0.920218	1.0921	0.905931	0.786853	0.610869	0.904495	0.787211	1.05793	0.586277	0.964785	0.696005	0.949332	0.805912	0.921223	0.967527	0.897378		285	4.75	0.894228		0.151146	0.0337983
290	0.868743	0.963986	1.1613	0.950484	0.891473	0.918994	0.844487	0.777222	0.605754	1.0327	0.791265	1.00863	0.53485	1.15671	0.815455	1.00876	1.06376	0.980087	0.99023	0.855997		290	4.83333	0.911045		0.159173	0.0355932
295	1.03397	0.988062	1.01334	0.92226	0.890378	1.18809	0.820256	0.750562	0.591048	0.904086	0.710833	1.08546	0.557421	0.969358	0.764473	1.15825	1.1974	1.02088	0.981298	0.938548		295	4.91667	0.924299		0.181086	0.0404933
300	1.04876	0.884352	0.964274	1.0716	1.02375	1.10717	0.91472	0.850607	0.631874	0.903234	0.800205	1.28182	0.483813	0.98814	0.810421	1.00395	0.949672	1.01171	0.993525	0.856053		300	5	0.928983		0.170622	0.0381535
305	1.15253	0.922954	1.04397	0.980441	0.908825	1.05546	0.707691	0.735333	0.610566	0.892422	0.905173	1.29404	0.529691	0.945632	0.71316	0.910758	1.12641	0.867027	1.0027	0.913368		305	5.08333	0.910907		0.185514	0.0414835
310	1.10669	0.964952	1.34108	0.909218	0.762382	1.04059	0.806749	0.666438	0.725107	0.919321	0.881602	1.28957	0.53433	0.97128	0.785789	1.03043	0.929554	0.837271	1.0456	0.977965		310	5.16667	0.926296		0.193812	0.043339
315	1.42411	1.10648	1.30956	1.01887	0.802165	1.07194	0.894302	0.814536	0.643288	1.00786	0.919141	1.60403	0.598242	1.07629	0.71304	0.996265	1.05494	0.929999	1.02018	1.03687		315	5.25	1.00211		0.244429	0.0546576
320	1.09033	0.978055	1.10907	1.05059	0.9899	0.990402	0.807194	0.864257	0.604628	0.921771	0.797501	1.2004	0.522057	0.928227	0.729039	0.991704	0.966868	0.920069	1.06569	0.964432		320	5.33333	0.924609		0.166853	0.0373106
325	1.07376	1.03419	1.23666	0.90761	0.881477	1.04342	0.781662	0.811932	0.621304	0.771175	0.815751	1.22452	0.515987	0.864601	0.729437	1.04745	0.912051	0.957006	0.952383	0.945577		325	5.41667	0.906398		0.180336	0.0403255
330	1.00403	0.936566	1.18883	0.992997	0.878819	1.20966	0.725802	0.617199	0.596126	0.84197	0.758124	1.19945	0.558367	0.983926	0.736999	1.07305	0.891373	0.910514	1.03068	1.00145		330	5.5	0.906797		0.195111	0.0436296
335	0.820737	1.11645	1.1837	0.87795	0.850825	1.115	0.886608	0.680751	0.576485	0.956193	0.8056	1.05371	0.474834	1.06549	0.772609	1.12906	0.976692	0.811654	0.988283	1.02413		335	5.58333	0.908337		0.189695	0.0424183
340	1.08493	1.03084	1.06549	1.15879	0.966235	0.911806	0.806551	0.688685	0.559523	1.16795	0.77358	1.08897	0.479509	1.29204	0.696046	1.02386	1.19018	0.868236	1.05599	0.993518		340	5.66667	0.945136		0.218607	0.0488836
345	1.10119	0.920701	1.1559	0.964949	0.940151	1.04441	0.7823	0.73492	0.558868	0.999258	0.680956	1.19267	0.459951	1.05933	0.701956	1.15808	0.881455	0.864953	1.00781	0.982583		345	5.75	0.909619		0.202232	0.0452218
350	1.15862	0.877842	1.14201	1.08681	0.885771	0.978972	0.760863	0.669565	0.582336	1.08137	0.81121	1.30759	0.472068	1.13336	0.756192	1.12267	1.00048	0.86156	1.14063	0.905444		350	5.83333	0.936768		0.217385	0.0486102
355	1.4777	0.87652	1.01902	0.965053	0.981441	1.15179	0.735462	0.674378	0.548301	1.03109	0.705249	1.5243	0.472193	1.09899	0.778843	1.05152	1.12897	0.834347	1.05057	0.955075		355	5.91667	0.953041		0.267117	0.0597311
360	1.45169	0.928693	0.979059	1.01018	0.94273	1.36799	0.749189	0.703117	0.585745	1.14705	0.810154	1.4343	0.416453	1.21121	0.665439	1.10376	0.865769	0.844655	0.969611	1.0049		360	6	0.959584		0.274872	0.0614651
365	1.41458	0.826889	0.970235	0.98225	0.9948	1.16969	0.823099	0.699799	0.647478	0.980673	0.698193	1.47128	0.486414	1.06437	0.71813	1.01074	0.71253	0.863606	0.948611	0.922257		365	6.08333	0.920281		0.242945	0.0543257
370	1.0299	1.00284	0.914888	0.94188	0.902725	0.989919	0.857691	0.872848	0.640676	1.08088	0.617187	1.13074	0.481909	1.07926	0.736352	1.02508	0.742851	0.872096	0.991838	1.04362		370	6.16667	0.897759		0.17427	0.0389692
375	1.06162	0.976965	1.14465	0.942729	0.913687	1.07741	0.819069	0.783679	0.539469	0.898951	0.622693	1.23343	0.46678	0.954163	0.760752	0.979058	0.758744	0.78054	1.09324	1.00825		375	6.25	0.890794		0.20018	0.044763
380	0.864129	0.932635	1.3679	0.994149	0.767911	0.797895	0.838284	1.01642	0.651854	0.872641	0.646748	0.8764	0.473967	0.900521	0.665805	0.970081	0.710018	0.743339	1.05835	1.0392		380	6.33333	0.859413		0.194098	0.0434029
385	0.979711	0.916231	1.39288	1.03513	0.934236	0.956296	0.881511	0.871627	0.612182	0.833264	0.7276	1.01428	0.449926	0.908528	0.750087	0.999138	0.790121	0.885045	1.05448	1.03614		385	6.41667	0.90142		0.190976	0.0427048
390	0.890662	0.851712	1.49528	0.993709	0.921555	1.03517	0.90771	0.802273	0.610562	0.818295	0.712375	0.945768	0.570245	0.842904	0.7801	1.03632	0.780058	0.805667	0.959487	1.06665		390	6.5	0.891326		0.194626	0.0435209
395	0.924853	0.935539	1.20217	0.91711	0.786218	0.951817	0.869586	0.811336	0.618506	0.89031	0.606515	0.94377	0.493933	0.891855	0.808562	1.07869	0.724653	0.766376	0.977994	1.08536		395	6.58333	0.864258		0.170761	0.0381844
400	0.931524	0.993464	1.08433	0.946167	0.887409	1.05667	0.771021	0.783895	0.542625	0.947723	0.672893	1.03555	0.453492	1.00014	0.710367	1.01172	0.929466	0.820173	1.06413	0.990282		400	6.66667	0.881652		0.17682	0.0395393
405	0.808242	0.943467	1.04779	0.963728	0.88714	1.03775	0.957953	0.791865	0.583563	0.92697	0.560985	0.866047	0.448783	0.978148	0.597971	1.06602	0.843705	0.819549	1.04352	1.00177		405	6.75	0.858749		0.180991	0.0404721
410	0.935847	0.803267	1.24699	0.895365	0.858348	0.958925	0.782798	0.794667	0.562556	0.991292	0.664039	1.03266	0.452711	1.01608	0.749563	1.1281	0.900434	0.801613	0.893963	0.970702		410	6.83333	0.871996		0.18408	0.0411627
415	0.808423	0.885133	1.03673	0.801154	0.887043	0.938725	0.754479	0.737079	0.643674	0.891431	0.657276	0.931903	0.466849	0.970047	0.806483	1.1034	1.01479	0.782395	1.02041	0.928403		415	6.91667	0.853292		0.154493	0.0345468
420	0.936361	0.771745	1.0139	0.896604	0.784293	0.869173	0.745589	0.816605	0.617383	0.872808	0.628429	1.01901	0.485199	0.855205	0.803079	1.04175	1.01498	0.776806	1.01049	0.971773		420	7	0.846559		0.15159	0.0338975
425	0.831036	0.853382	1.02462	0.867176	0.969765	0.756712	0.731511	0.874841	0.584969	0.92753	0.651305	0.892784	0.510326	0.980173	0.769341	1.10541	0.98539	0.821162	0.909863	0.935636		425	7.08333	0.849146		0.148776	0.0332683
430	0.655758	0.852632	1.11121	0.887118	0.929958	0.719989	0.807311	0.86851	0.54627	0.855763	0.693961	0.718572	0.512248	0.897671	0.775326	1.02826	0.989705	0.740933	0.94262	0.888374		430	7.16667	0.82111		0.153071	0.0342289
435	0.818194	0.810852	1.34015	0.891471	0.874306	0.843009	0.831753	0.765858	0.622264	0.904214	0.739202	0.903356	0.478755	0.916803	0.866021	0.978452	1.05104	0.75686	0.946683	0.926072		435	7.25	0.863266		0.168935	0.0377761
440	0.935624	0.886878	1.09409	0.708931	0.848245	0.899075	0.839865	0.786559	0.560585	1.07446	0.653363	1.05936	0.469378	1.11331	0.72288	1.09353	0.980188	0.760649	0.889436	0.972548		440	7.33333	0.867448		0.183021	0.0409261
445	0.800612	0.841022	1.19319	0.816701	0.885424	0.758877	0.818855	0.738284	0.524215	0.969938	0.620971	0.934854	0.437586	0.900208	0.662755	0.948647	0.939052	0.815398	0.895037	0.990082		445	7.41667	0.824585		0.171656	0.0383847
450	0.707253	0.853512	1.00997	0.865145	0.904768	0.741997	0.825189	0.810187	0.582754	1.0561	0.467442	0.841656	0.45212	0.990737	0.90238	0.957227	0.737569	0.76301	0.998785	0.96409		450	7.5	0.821594		0.170906	0.038217
455	0.774009	0.912583	0.990573	0.876997	0.810784	0.93702	0.846832	0.739517	0.54752	0.911256	0.653022	0.815311	0.362007	0.930085	0.718559	1.09154	0.91169	0.794763	0.985236	1.03479		455	7.58333	0.832205		0.171661	0.0383858
460	0.774301	0.889769	0.910038	0.80562	0.868273	0.780857	0.835783	0.757038	0.637551	0.884515	0.697652	0.836065	0.474797	0.918499	0.668247	1.13111	1.06433	0.797386	0.906001	0.981922		460	7.66667	0.830988		0.14799	0.0330926
465	0.828784	0.749989	0.948359	0.829581	0.763448	0.78459	0.757569	0.633798	0.585311	0.919026	0.597806	0.831022	0.443797	0.987836	0.667566	1.09711	0.763435	0.861968	0.97255	0.99475		465	7.75	0.800915		0.162246	0.0362805
470	0.887201	0.830971	1.05496	0.892876	0.9723	0.858234	0.896945	0.67272	0.491916	0.990477	0.696853	0.916839	0.490793	1.05444	0.763599	1.04254	0.871142	0.707735	1.10873	1.04473		470	7.83333	0.8623		0.178888	0.0400017
475	0.702069	0.889102	0.959782	0.802022	0.748126	0.806722	0.818784	0.767097	0.556659	0.758544	0.616689	0.746012	0.48482	0.856768	0.782823	0.891668	0.851713	0.67371	0.956357	1.0763		475	7.91667	0.787288		0.139948	0.0312943
480	0.688448	0.758474	0.947496	0.72182	0.664462	0.796454	0.868785	0.851564	0.509052	0.842413	0.522257	0.756594	0.492996	0.915047	0.713748	0.818423	0.824326	0.684983	0.960995	1.03782		480	8	0.768808		0.149629	0.033459
485	0.716746	0.734518	0.988732	0.910452	0.79979	0.829767	0.673164	0.82416	0.579766	0.909079	0.614582	0.895465	0.449626	1.0562	0.784419	0.842573	0.763546	0.724356	1.03375	0.971206		485	8.08333	0.805095		0.155839	0.0348477
490	0.79501	0.903468	1.06041	0.958849	0.86447	0.857904	0.777098	0.716793	0.536498	0.818832	0.533782	0.960177	0.484118	0.937121	0.714453	0.984687	0.961131	0.693629	0.991701	0.949386		490	8.16667	0.824976		0.166848	0.0373095
495	0.78321	0.814711	1.12193	0.884116	0.894132	0.698225	0.776466	0.798053	0.503093	0.839946	0.553288	0.829757	0.447158	0.92254	0.717579	1.03617	0.972428	0.792238	0.987367	0.986765		495	8.25	0.817958		0.174402	0.0389986
500	0.807144	0.701826	1.05313	0.848371	0.737696	0.90173	0.711096	0.791558	0.577994	0.743318	0.564885	0.946628	0.451878	0.860721	0.685221	0.900511	0.839868	0.695993	1.02423	0.930894		500	8.33333	0.788735		0.154413	0.0345288
505	0.679053	0.817697	1.05533	0.847745	0.75291	0.751546	0.74853	0.671339	0.520493	0.849908	0.563816	0.738805	0.479802	0.940226	0.841236	1.02334	0.826743	0.652396	1.01191	0.995984		505	8.41667	0.788441		0.165949	0.0371085
510	0.668281	0.801963	1.0901	0.943053	0.877027	0.742635	0.757464	0.626333	0.632542	0.761712	0.562424	0.708255	0.474753	0.854908	0.785314	0.905518	0.788978	0.78576	0.98094	0.939688		510	8.5	0.784382		0.149628	0.0334589
515	0.833969	0.849394	1.01651	1.04873	1.06221	0.606291	0.665047	0.668915	0.638836	0.819378	0.577908	0.775095	0.424957	0.864389	0.763346	0.907835	0.851782	0.71573	1.00801	1.0475		515	8.58333	0.807291		0.1779	0.0397809
520	0.668462	0.822443	0.912337	0.918165	0.823129	0.747422	0.740463	0.78681	0.60842	0.854534	0.455346	0.73437	0.451398	0.929571	0.786042	0.988837	0.794585	0.777868	1.0067	1.01861		520	8.66667	0.791276		0.158589	0.0354626
525	0.873358	0.753936	0.959481	1.05693	0.786055	0.650348	0.77575	0.769507	0.461849	0.783665	0.506502	0.951308	0.512256	0.927025	0.749507	0.908945	0.910883	0.712052	1.05532	0.96273		525	8.75	0.80337		0.173437	0.0387828
530	0.636592	0.812604	0.90591	1.02977	0.906198	0.882062	0.75762	0.781364	0.431095	0.783438	0.495787	0.701399	0.441994	0.998192	0.708725	0.921813	0.764877	0.666049	1.1385	0.924055		530	8.83333	0.784402		0.189815	0.0424452
535	0.793134	0.87685	1.00169	0.899671	0.862212	0.730736	0.65733	0.671106	0.497978	0.996784	0.507236	0.789061	0.499759	1.2606	0.714975	0.937829	0.896569	0.721914	1.03348	0.899019		535	8.91667	0.812397		0.195093	0.0436255
540	0.717497	0.898573	0.964753	0.965089	0.885848	0.882696	0.726543	0.777491	0.458627	0.85908	0.600578	0.799871	0.43259	0.98643	0.743715	0.846195	0.840416	0.739065	1.15478	0.897194		540	9	0.808852		0.172439	0.0385598
545	0.738067	0.778834	0.930653	0.960014	0.89793	0.679701	0.810542	0.819151	0.578633	0.956905	0.530458	0.75295	0.496899	1.0532	0.691539	0.946642	0.798517	0.779591	1.00713	0.902048		545	9.08333	0.80547		0.155997	0.0348831
550	0.779694	0.81258	1.06434	0.877647	0.908955	0.829891	0.732608	0.978128	0.53356	0.887269	0.498701	0.843381	0.498251	0.995787	0.639712	0.908344	0.737954	0.76729	1.05018	0.861569		550	9.16667	0.810292		0.167454	0.0374451
555	0.749117	0.898193	1.03167	0.922102	0.93456	0.64886	0.770979	1.06642	0.483878	0.842143	0.481782	0.787281	0.430484	0.888737	0.677536	0.955712	0.854984	0.72945	0.983429	0.855026		555	9.25	0.799617		0.181376	0.0405582
560	0.657635	0.960797	1.07424	0.834463	0.846545	0.688455	0.821035	0.864205	0.494018	0.946845	0.592775	0.816652	0.462749	0.94404	0.804685	0.829792	0.82847	0.659885	0.975616	0.924429		560	9.33333	0.801367		0.162582	0.0363556
565	0.75601	0.826554	1.17534	0.821797	0.7807	0.684161	0.797675	0.828863	0.450172	0.855272	0.455503	0.762655	0.459509	0.895117	0.72222	0.852696	0.900093	0.694183	1.07672	0.856041		565	9.41667	0.782564		0.182495	0.0408084
570	0.826574	0.802618	0.992774	0.901075	0.985158	0.716391	0.793034	0.79677	0.4609	0.895075	0.492397	0.831913	0.496632	0.996716	0.693203	0.832624	0.901372	0.741816	1.01042	0.884827		570	9.5	0.802614		0.165002	0.0368966
575	0.689685	0.858376	0.951857	0.891551	0.948259	0.710786	0.726501	0.752266	0.490311	0.911344	0.456862	0.743668	0.433412	0.949398	0.685701	0.797937	0.85998	0.813966	0.958754	0.926249		575	9.58333	0.777843		0.165236	0.0369489
580	0.702208	0.825178	1.00057	0.974739	0.855444	0.559512	0.778446	0.760071	0.512357	0.8332	0.492847	0.620176	0.438468	0.880448	0.697988	0.774745	0.917242	0.776188	1.03194	0.924803		580	9.66667	0.767829		0.172543	0.0385831
585	0.792689	1.04989	1.14378	1.10909	0.808847	0.645605	0.771451	0.765291	0.510743	0.828548	0.40195	0.747739	0.456208	0.895858	0.717598	0.779637	1.04285	0.753894	1.02499	0.968964		585	9.75	0.810781		0.207789	0.0464643
590	0.717372	0.918866	1.10933	0.947784	0.864994	0.729254	0.796369	0.865281	0.537844	0.820702	0.461501	0.68454	0.466417	0.986823	0.693028	0.749759	0.83968	0.673907	1.06184	0.857755		590	9.83333	0.789152		0.177143	0.0396117
595	0.856735	0.859621	1.1732	1.12617	0.962193	0.749839	0.780294	0.927422	0.533206	0.79986	0.43595	0.898383	0.487584	0.950184	0.740011	0.744804	0.805524	0.700048	1.05829	0.922483		595	9.91667	0.82559		0.194222	0.0434307
