# Supplementary material for: Wave patterns organize cellular protrusions and control cortical dynamics
Source: Mol Syst Biol. 2019 Mar 12;15(3):e8585. doi: 10.15252/msb.20188585 (PMC6413885; doi:10.15252/msb.20188585)
Supplement: Supplementary file 25 — Source Data for Figure 7 [file MSB-15-e8585-s023.zip › Source_data_for_Figure_7/Fig_7H.xlsx]

## Sheet: Sheet1
DMSO		0	0	0	0	0	0	0	13.3333	0	33.3333	13.3333	0	0	11.1111	0	0	3.4483	7.3171	0	0	7.3171	0	0	3.0303	0	0	0	0	0	10.8108	4.878	2.2222				Rapa		94.3396	28.8889	0	22.2222	0	60	20	0	0	0	77.551
		0	22.2222	0	0	0	31.7073	0	59.1837	34.6939	0	0	5.4054	17.0732	10.8108	0	10.2041	0	0	0	56.0976	0	0	0	8.1081	0	16.2162	31.7073	0	0	0	0	15.5556						0	0	10.3448	38.7755	6.6667	2.7027	2.2222	0	0	7.3171	0
		53.3333	0	2.439	0	4.878	0	28.8889	0	33.3333	13.3333	2.439	0	3.0303	0	2.7027	21.2121	62.2222	5.4054	7.3171	0	0	0	0	0	0	0	0	0	19.5122	0	10.8108	0						18.3673	11.1111	0	17.7778	19.5122	0	0	60.9756	0	0	0
		48.8889	0	37.8378	6.0606	0	3.0303	40	11.1111	0	0	3.0303	0	0	36.5854	2.439	0	6.6667	0	4.878	34.1463	11.1111	0	0	56.0976	53.3333	2.2222	0	2.7027	0	0	40	8.8889						24.3243	0	2.0408	8.1081	0	33.3333	0	3.0303	27.2727	0	2.439
		44.4444	0	0	51.2195	44.4444	24.3902	0	0	0	19.5122	0	0	15.1515	0	20	43.9024	0	0	2.439	0	0	0	0	0	0	0	5.4054	12.1951	0	22.2222	0	3.0303						9.7561	0	0	0	20	27.027	73.3333	21.9512	0	0	0
		0	0	24.3902	6.0606	2.7027	0	12.1212	37.8378	0	2.439	43.9024	10.8108	0	3.0303	5.4054	8.1081	16.2162	0	36.5854	21.6216	0	0	13.5135	2.439	0	0	2.7027	26.6667	11.1111	6.6667	0	0						85.3659	24.2424	0	0	0	31.7073	0	44.4444	0	0	0
		48.8889	0	24.3243	0	21.2121	16.2162	0	0	2.439	0	11.1111	0	0	0	28.8889	0	0	27.027	11.1111	13.5135	26.8293	0	0	0	0	0	0	0	6.0606	2.439	0	0						13.3333	19.5122	21.9512	0	0	11.1111	56.0976	14.6341	0	43.2432	0
		0	0	24.4444	29.7297	21.6216	0	0	0	0	0	0	3.0303	0	0	0	0	37.931	0	20	0	13.3333	0	0	2.439	0	0	0	0	6.0606	0	2.7027	0						2.439	0	2.2222	46.3415	2.7027	2.7027	0	21.2121	37.7778	0	0
		0	31.1111	0	0	0	0	29.2683	0	0	0	0	0	2.439	0	16.2162	27.027	0	0	44.4444	0	0	18.1818	0	0	26.6667	0	0	0	0	0	0	0						12.1951	40	0	0	2.439	0	13.5135	0	0	0	2.439
		0	11.1111	4.878	0	21.2121	0	0	0	0	29.2683	0	0	0	0	15.1515	7.3171	12.1212	2.439	0	17.7778	10.8108	16.2162	8.8889	24.3902	0	48.7805	10.3448	0	15.5556	24.3243	3.0303	0						0	5.4054	0	0	0	51.1111	0	0	0	0	0
		14.2857	0	0	24.2424	24.4444	0	17.0732	11.1111	0	7.3171	0	7.3171	8.1081	0	0	0	21.9512	33.3333	16.2162	0	0	3.0303	0	31.1111	0	0	0	0	6.0606	0	0	8.1081						9.7561	97.561	9.7561	0	51.2195	5.4054	2.439	0	7.3171	0	0
		18.9189	7.3171	2.439	0	9.7561	0	0	34.1463	3.4483	0	14.6341	0	7.3171	9.0909	0	0	0	11.1111	2.439	8.1081	8.8889	0	0	0	0	0	0	0	0	31.7073	6.1224	6.0606						0	0	20.6897	0	0	0	0	0	0	34.1463	0
		0	29.7297	0	0	4.878	39.0244	0	0	0	0	0	0	15.1515	0	4.878	0	0	0	0	6.0606	0	0	0	0	5.4054	0	36.5854	0	0	0	72.7273	0						15.1515	3.0303	0	0	51.3514	0	10.8108	0	0	0	0
		2.439	46.6667	45.9459	3.0303	0	12.1951	31.0345	0	19.5122	0	2.2222	2.439	0	7.3171	0	31.7073	8.8889	0	0	0	0	0	0	2.7027	7.3171	0	0	0	0	0	0	9.0909						0	4.4444	0	0	0	0	0	0	0	0	0
		27.027	4.0816	0	6.0606	0	36.5854	15.1515	0	26.6667	12.1951	8.1081	0	0	0	4.878	0	15.5556	0	0	0	4.4444	0	46.3415	0	0	0	0	41.4634	0	5.4054	16.2162	0						0	0	39.0244	0	29.2683	0	0	9.0909	3.0303	5.4054	0
		34.1463	15.5556	14.6341	0	24.3902	0	0	35.5556	0	0	0	40	0	0	0	0	2.0408	0	0	0	0	0	0	0	0	0	0	0	24.3902	36.5854	0	24.3902						8.1081	5.4054	0	80.4878	0	7.3171	0	0	0	0	0
		0	0	0	0	34.1463	0	2.439	6.1224	0	9.0909	0	0	8.1081	0	0	0	9.0909	0	0	0	0	40.5405	0	0	0	0	24.3243	0	0	0	2.439	0						0	46.3415	0	2.7027	0	26.8293	0	46.6667	0	0	0
		0	0	0	0	71.4286	16.2162	0	0	0	20	0	0	9.7561	0	15.1515	0	0	2.2222	0	27.027	0	0	0	0	0	7.3171	5.4054	0	48.8889	0	2.439	0						5.4054	0	0	0	0	0	12.1951	0	0	40	0
		0	0	0	0	0	9.0909	0	16.2162	9.0909	6.6667	0	42.2222	20.6897	0	0	0	0	0	41.4634	0	0	2.7027	8.1081	0	7.3171	0	3.0303	0	18.1818	21.2121	0	0						40	0	0	0	0	3.4483	0	13.5135	33.3333	0	0
		0	46.3415	0	37.7778	2.7027	0	8.1081	0	0	21.6216	0	0	0	0	0	0	0	56.7568	24.3902	6.0606	0	22.2222	0	4.878	0	0	24.3902	0	64.4444	0	0	0						0	0	24.2424	18.9189	0	0	24.3243	3.0303	0	44.4444	12.1951
		0	0	8.1081	10.8108	0	28.5714	0	0	4.878	0	2.7027	0	7.3171	7.3171	3.0303	0	0	0	9.0909	0	9.0909	0	0	0	0	0	10.8108	24.3902	0	6.8966	0	0						0	3.0303	0	0	2.7027	0	0	35.5556	4.878	82.2222	3.0303
		0	48.8889	0	4.878	6.0606	0	17.7778	0	29.2683	13.5135	0	0	0	2.439	8.8889	6.0606	0	0	5.4054	0	0	2.7027	41.4634	3.4483	0	4.878	9.7561	0	0	9.0909	9.0909	0						0	0	0	0	12.1212	0	0	35.1351	0	0	8.8889
		9.0909	0	0	13.5135	11.1111	68.8889	44.4444	0	48.6486	15.1515	0	0	0	6.0606	0	0	0	0	8.1081	0	0	0	15.1515	0	16.3265	39.3939	34.1463	14.6341	0	0	0	0						0	41.4634	6.8966	8.1081	37.7778	51.3514	2.2222	2.439	0	5.4054	0
		0	0	0	0	30.303	3.0303	0	0	9.7561	0	0	0	8.1081	0	0	12.1951	0	0	0	0	0	27.2727	0	3.0303	0	0	0	48.2759	5.4054	0	6.8966	0						0	0	0	0	0	27.2727	0	0	9.7561	12.1951	0
		0	26.8293	24.2424	0	0	9.0909	12.1212	0	26.8293	0	5.4054	8.8889	0	8.1081	13.5135	0	12.1951	0	4.878	0	0	0	48.6486	0	28.8889	0	31.7073	0	0	100	0	0						0	6.0606	48.6486	0	0	12.1951	2.7027	0	53.3333	4.878	66.6667
		26.8293	53.0612	0	0	40.5405	13.7931	0	7.3171	0	0	3.4483	5.4054	0	5.4054	26.8293	0	12.1951	0	26.8293	6.6667	21.9512	0	0	13.5135	0	0	0	0	0	6.8966	0	2.2222						0	0	24.3902	0	0	46.6667	31.1111	18.9189	0	0	13.3333
		56.0976	0	0	6.0606	10.3448	3.0303	0	0	10.8108	0	0	11.1111	0	0	9.0909	0	9.7561	0	0	37.8378	14.6341	0	21.9512	2.439	0	4.878	0	24.3902	10.8108	0	0	0						18.9189	0	0	55.5556	0	0	21.6216	0	0	0	0
		4.878	43.9024	0	0	0	0	0	0	2.2222	0	0	0	0	100	2.7027	0	0	0	10.8108	34.1463	0	2.7027	0	24.1379	0	0	0	30.303	0	0	0	0						0	0	0	0	0	0	0	58.5366	6.0606	2.439	0
		2.7027	6.0606	0	0	0	43.9024	0	9.7561	0	7.3171	0	0	0	13.5135	0	9.0909	0	7.3171	8.1081	0	0	0	0	0	26.6667	10.8108	5.4054	18.1818	0	0	18.9189	0						2.7027	0	0	0	16.2162	21.9512	10.8108	0	0	0	0
		0	0	0	3.0303	35.1351	4.878	3.0303	34.1463	0	29.2683	2.2222	0	15.1515	9.7561	0	0	0	10.8108	0	7.3171	0	2.439	0	0	0	0	0	0	0	2.2222	0	18.1818						2.439	0	10.2041	37.8378	0	27.027	3.0303	6.0606	8.1081	0	0
		0	10.3448	0	0	37.931	0	0	0	0	31.7073	46.3415	13.7931	0	0	21.6216	0	0	2.439	0	0	0	2.439	0	51.2195	0	0	0	6.0606	0	0	8.8889	0						37.7778	24.1379	21.6216	35.1351	0	0	9.7561	0	0	0	0
		2.2222	4.878	48.7805	8.1081	0	0	14.6341	0	2.7027	0	0	6.8966	0	2.7027	6.8966	2.7027	10.3448	40	17.0732	9.7561	0	0	12.1951	0	9.7561	0	0	17.2414	60.6061	0	18.1818	0						0	0	0	0	0	0	0	19.5122	0	0	26.8293
		40.5405	0	0	0	6.8966	11.1111	8.1081	0	7.3171	0	42.2222	9.0909	13.3333	0	13.5135	0	0	0	15.1515	0	9.0909	0	2.439	55.102	0	9.7561	6.0606	0	5.4054	3.0303	44.8276	0						10.8108	0	0	2.7027	0	0	0	0	0	0	0
		0	26.8293	0	0	41.4634	2.7027	0	0	0	0	14.6341	0	0	3.0303	0	32.4324	0	0	21.9512	0	13.5135	10.8108	0	0	3.0303	0	0	0	27.027	0	45.9459	0						31.7073	0	16.2162	14.6341	29.7297	35.5556	4.878	0	0	0	0
		0	0	41.4634	2.7027	0	6.0606	0	0	0	0	0	0	33.3333	0	4.878	14.6341	26.6667	0	8.8889	0	16.2162	0	0	0	14.6341	0	0	0	0	12.1212	13.5135	2.439						0	5.4054	18.1818	0	18.9189	0	0	3.0303	13.3333	0	36.5854
		13.7931	0	12.1212	0	24.3902	0	0	4.4444	0	0	34.1463	19.5122	0	0	0	0	0	10.8108	9.0909	8.1081	0	0	0	0	43.2432	4.878	0	0	13.5135	0	0	0						0	0	27.5862	0	4.878	12.1212	0	0	0	0	6.6667
		19.5122	4.878	0	0	5.4054	0	16.2162	0	0	0	5.4054	0	13.5135	0	48.6486	0	0	2.439	0	3.0303	2.439	3.0303	0	0	0	14.6341	0	0	0	0	15.5556	0						35.5556	0	0	0	0	0	0	0	0	0	9.7561
		14.6341	0	0	4.878	0	21.9512	22.2222	44.4444	0	0	0	0	17.0732	0	0	6.0606	0	0	12.1951	0	2.439	0	0	2.7027	24.3243	27.2727	45.9459	0	0	0	0	0						12.1951	0	0	0	2.7027	33.3333	0	2.7027	3.0303	54.5455	0
		54.0541	0	5.4054	6.8966	2.439	0	45.4545	7.3171	0	0	51.1111	0	36.5854	15.1515	2.7027	0	0	0	0	0	0	3.0303	0	0	24.4444	3.0303	0	0	16.2162	0	0	0						0	0	3.0303	0	7.3171	0	40	5.4054	0	0	16.2162
		19.5122	7.3171	0	6.8966	21.6216	0	0	43.2432	4.878	0	0	0	0	5.4054	0	14.6341	0	21.6216	0	0	0	0	16.2162	15.1515	7.3171	33.3333	0	10.3448	0	0	6.8966	0						63.4146	0	9.0909	0	21.6216	0	0	0	0	7.3171	26.8293
		48.8889	26.8293	2.7027	6.0606	0	15.1515	0	26.8293	0	0	0	2.7027	0	0	0	0	0	18.1818	2.439	3.0303	6.0606	24.3902	3.4483	4.878	0	2.7027	2.7027	0	9.0909	0	0	6.8966						43.2432	0	36.3636	0	0	0	6.0606	0	0	0	75.7576
		3.4483	0	21.2121	0	0	0	0	0	5.4054	0	36.5854	0	9.0909	0	0	7.3171	31.7073	0	0	0	12.1951	3.0303	33.3333	21.2121	4.878	2.7027	36.5854	2.2222	0	0	15.5556	0						0	0	0	6.0606	0	21.2121	43.9024	24.3243	2.2222	0	0
		0	16.2162	0	0	9.0909	4.878	20	14.2857	0	9.0909	0	0	13.5135	24.3243	0	0	0	0	0	51.3514	7.3171	6.8966	5.4054	0	5.4054	51.3514	0	7.3171	0	0	0	0						0	0	0	0	0	0	16.2162	45.9459	0	6.0606	0
		0	3.0303	0	0	27.027	24.3243	27.027	31.1111	56.0976	21.9512	7.3171	0	9.7561	0	4.878	0	45.9459	0	0	0	5.4054	21.6216	2.7027	6.8966	0	0	0	0	31.7073	0	0	0						36.5854	0	0	56.0976	48.7805	29.7297	0	0	0	0	0
		5.4054	0	27.027	0	31.7073	34.4828	0	0	0	0	0	0	0	9.0909	24.3243	0	0	0	9.0909	3.0303	0	0	0	34.1463	21.6216	6.0606	6.0606	15.5556	9.0909	3.0303	0	0						0	3.4483	51.5152	8.1081	0	41.4634	0	12.1951	9.0909	0	0
		0	0	5.4054	0	0	0	24.2424	0	9.0909	0	0	18.9189	15.1515	0	0	0	0	0	0	0	0	18.1818	27.2727	15.1515	0	24.3243	0	2.7027	0	9.0909	0	0						0	0	0	0	5.4054	0	48.6486	0	0	0	0
		27.2727	0	56.0976	0	5.4054	3.0303	6.0606	2.439	12.1212	21.6216	0	0	0	3.0303	0	0	0	0	0	21.9512	0	24.1379	9.0909	0	0	15.5556	0	2.439	8.8889	27.2727	0	0						9.7561	32.4324	29.2683	6.0606	2.7027	0	0	27.027	18.9189	0	12.1951
		24.4444	0	40	0	0	2.7027	2.7027	0	0	14.6341	0	16.2162	0	0	0	12.1951	0	0	16.2162	29.2683	42.4242	0	18.1818	0	46.3415	0	0	0	0	0	0	27.027						0	0	0	0	21.2121	0	62.1622	20	14.6341	3.0303	0
		0	4.878	6.0606	0	0	3.0303	2.7027	17.2414	3.0303	0	0	0	6.0606	0	16.2162	3.4483	0	0	0	0	0	2.439	0	0	2.7027	12.1212	0	6.0606	0	2.7027	27.2727	0						0	12.1212	0	27.2727	14.6341	0	0	0	0	0	0
		0	0	27.027	0	9.7561	51.2195	0	0	28.5714	0	6.6667	6.0606	3.0303	0	4.4444	0	18.1818	0	0	3.0303	8.1081	3.0303	0	0	13.5135	0	0	0	0	19.5122	0	0						48.6486	4.878	12.1951	6.0606	0	34.1463	0	3.4483	46.3415	17.2414	0
		0	27.027	0	15.1515	0	0	8.1081	4.878	21.9512	2.439	0	3.4483	0	5.4054	0	0	0	0	0	7.3171	0	0	0	0	34.1463	0	3.0303	0	0	0	0	0						36.3636	0	0	0	29.2683	0	0	17.0732	31.1111	0	0
		0	2.7027	46.3415	21.9512	7.3171	0	0	6.0606	4.878	7.3171	0	0	0	0	0	0	0	21.9512	29.7297	0	3.0303	0	0	0	4.878	28.8889	29.2683	13.7931	0	0	5.4054	0						0	0	30.303	5.4054	0	0	0	3.4483	0	0	9.0909
		10.8108	0	0	4.878	0	0	20.6897	2.439	32.4324	2.7027	0	0	31.7073	0	0	0	18.1818	8.1081	0	2.439	0	0	0	0	16.2162	0	10.8108	0	0	16.2162	9.0909	9.0909						35.1351	0	53.3333	3.4483	0	0	0	0	5.4054	0	10.8108
		0	51.1111	0	0	46.3415	21.6216	0	0	9.0909	21.6216	0	0	0	10.8108	0	27.027	13.3333	9.0909	0	0	29.2683	3.4483	0	5.4054	0	0	39.3939	0	0	0	0	12.1212						4.878	0	0	39.3939	5.4054	0	42.4242	0	0	12.1212	0
		10.3448	0	0	30.303	0	0	0	0	17.2414	17.2414	15.5556	0	0	20.6897	0	27.2727	3.0303	0	51.3514	0	0	5.4054	0	0	0	5.4054	6.6667	0	0	0	0	0						0	0	0	0	0	37.8378	0	0	0	18.1818	33.3333
		59.4595	33.3333	0	0	0	0	40.5405	28.8889	4.4444	0	0	0	0	0	0	0	9.7561	6.0606	12.1951	0	0	0	4.878	0	0	36.5854	0	21.6216	0	0	7.3171	0						27.5862	0	35.1351	0	0	0	29.7297	15.1515	0	2.2222	24.3243
		0	0	24.2424	0	0	2.2222	0	13.7931	0	4.878	29.2683	0	0	0	33.3333	0	2.2222	0	3.4483	12.1212	0	12.1212	0	0	3.4483	3.4483	0	0	0	18.1818	0	0						0	0	36.5854	0	0	0	0	0	0	0	0
		0	24.3243	2.7027	24.3243	0	0	0	0	0	26.8293	0	0	28.8889	0	0	0	0	0	0	0	0	0	0	0	0	0	0	0	9.0909	12.1212	21.2121	31.7073						7.3171	0	0	0	2.7027	33.3333	2.2222	18.9189	0	0	0
		0	0	35.1351	0	0	8.1081	2.7027	0	4.878	0	45.9459	2.2222	0	0	0	100	9.0909	0	0	0	45.9459	0	0	0	3.0303	0	0	7.3171	0	0	0	0						8.1081	0	26.8293	0	5.4054	2.7027	32.4324	0	0	24.4444	2.439
		13.7931	0	8.1081	3.0303	0	0	6.0606	12.1212	3.4483	0	0	21.9512	0	0	6.0606	0	24.2424	0	0	0	0	0	0	18.1818	8.1081	13.5135	8.8889	27.2727	0	10.3448	17.0732	3.0303						29.7297	0	0	9.0909	0	2.439	0	20	0	2.7027	0
		0	24.3243	0	0	39.0244	17.0732	0	0	13.7931	0	0	14.6341	24.3902	2.2222	2.7027	0	5.4054	12.1212	0	10.8108	0	6.8966	3.0303	0	3.0303	5.4054	0	29.7297	10.8108	0	0	0						0	55.5556	0	24.3243	0	0	0	10.8108	29.2683	0	0
		0	0	29.7297	0	0	0	31.1111	0	0	0	0	34.1463	0	36.5854	7.3171	0	0	3.0303	2.439	0	0	12.1212	27.027	2.7027	9.0909	0	0	0	0	0	13.7931	0						2.439	9.0909	24.1379	0	44.8276	18.9189	0	0	2.7027	0	6.0606
		0	21.9512	0	10.3448	0	26.8293	24.1379	0	0	0	19.5122	6.0606	31.0345	0	0	2.7027	0	9.7561	0	8.1081	0	0	2.439	30.303	0	0	26.6667	9.0909	0	0	0	0						14.6341	5.4054	0	6.8966	43.2432	0	0	0	0	0	0
		2.439	0	32.4324	0	0	0	24.1379	0	6.0606	0	0	0	0	14.6341	0	18.9189	13.5135	6.0606	0	0	0	8.1081	0	0	0	26.8293	0	3.0303	0	0	0	0						4.878	0	18.1818	8.1081	0	0	21.6216	0	5.4054	16.2162	0
		5.4054	0	7.3171	0	0	0	0	9.7561	0	0	28.8889	0	10.8108	0	0	0	17.2414	15.1515	12.1212	0	0	0	2.7027	14.6341	0	18.1818	0	0	0	0	9.0909	36.3636						2.7027	10.8108	10.3448	17.0732	7.3171	0	0	0	51.2195	0	2.7027
		5.4054	59.4595	0	0	0	0	0	0	31.0345	2.2222	0	0	0	0	0	2.439	6.0606	0	0	0	14.6341	0	0	8.1081	0	13.5135	51.3514	0	0	0	0	9.7561						13.5135	0	2.7027	21.9512	0	0	0	43.2432	10.3448	0	0
		0	0	2.439	3.4483	2.439	27.2727	3.0303	0	51.3514	2.7027	0	12.1951	6.8966	0	7.3171	6.6667	0	0	8.1081	20.6897	0	9.0909	12.1212	0	0	2.439	4.4444	0	8.1081	0	5.4054	0						6.8966	10.8108	0	7.3171	20.6897	2.7027	32.4324	0	34.6939	24.3243	0
		8.1081	26.8293	0	0	0	20.6897	0	0	21.2121	0	0	5.4054	0	3.0303	0	8.1633	16.2162	15.1515	2.439	0	9.0909	0	0	0	0	3.4483	0	7.3171	0	0	0	7.3171						0	0	0	0	0	0	0	0	0	15.1515	0
		24	5.4054	26.8293	35.1351	0	0	26.8293	9.7561	17.0732	0	0	29.7297	8.1081	0	0	0	0	0	4.4444	12.1212	0	8.1081	0	12.1212	0	0	6.0606	10.8108	0	0	0	0						3.0303	17.0732	0	0	2.7027	2.439	0	41.4634	0	10.8108	0
		0	36.5854	0	0	0	0	0	0	0	8.1081	0	7.3171	3.0303	14.6341	0	0	19.5122	6.0606	5.4054	0	0	0	0	0	0	2.7027	0	0	3.0303	0	0	19.5122						0	14.6341	42.4242	0	34.1463	0	18.1818	0	8.1081	0	0
		0	0	24.3243	0	0	0	2.7027	6.0606	2.7027	0	0	0	0	0	0	8.1081	0	0	0	0	0	18.1818	0	2.7027	9.0909	0	3.0303	13.5135	11.1111	0	0	5.4054						16.2162	0	12.1951	21.2121	0	2.2222	18.1818	0	0	24.3243	0
		8.1081	0	9.0909	30.303	0	6.8966	0	41.3793	3.4483	10.3448	3.0303	7.3171	5.4054	36.5854	0	0	3.0303	6.0606	0	0	9.0909	0	14.6341	21.6216	0	16.2162	0	0	0	0	27.2727	0						13.7931	0	0	6.0606	0	6.0606	16.2162	0	3.0303	36.5854	0
		9.7561	0	0	0	0	21.9512	2.439	9.0909	0	0	18.1818	0	0	17.0732	15.1515	7.3171	0	48.6486	0	0	0	0	0	7.3171	0	0	10.3448	0	2.7027	0	0	0						17.0732	19.5122	0	0	9.0909	21.9512	0	2.439	22.449	5.4054	0
		4.878	0	3.0303	0	0	3.0303	55.5556	0	0	6.0606	0	8.1081	12.1212	0	5.4054	0	0	2.7027	0	12.1951	0	17.0732	0	10.8108	0	46.3415	18.1818	0	0	6.0606	0	0						2.7027	0	55.1724	62.1622	2.7027	0	78.3784	0	0	0	12.1212
		8.1081	21.6216	2.7027	26.8293	0	0	17.0732	24.3243	0	0	0	15.1515	27.2727	0	12.1212	0	0	0	13.5135	26.8293	2.439	0	0	0	0	0	0	0	0	0	0	13.5135						32.4324	54.5455	0	0	51.2195	0	0	0	24.3243	45.9459	9.0909
		3.0303	0	0	0	0	0	18.1818	0	0	0	0	0	16.2162	8.8889	3.0303	0	27.2727	0	0	0	0	0	15.1515	13.5135	24.3243	18.1818	0	0	12.1212	29.7297	32.4324	0						0	0	34.4828	18.9189	0	0	4.878	0	6.0606	0	0
		60.6061	0	0	6.0606	0	0	3.0303	0	0	18.1818	13.5135	0	24	8.1081	0	39.0244	4.878	0	0	0	19.5122	0	0	0	16.2162	0	12.1212	6.0606	17.0732	5.4054	0	0						0	0	0	30.303	21.6216	0	0	0	21.2121	0	10.3448
		0	60.9756	0	21.2121	0	0	70.2703	0	0	0	0	0	0	7.3171	5.4054	18.1818	0	0	2.7027	0	0	0	0	0	0	0	0	54.0541	10.3448	0	0	2.2222						15.1515	0	0	2.7027	13.5135	21.2121	12.1951	0	60.6061	2.7027	3.0303
		24.3243	41.4634	9.7561	0	9.0909	0	36.3636	9.7561	0	3.0303	0	0	0	8.1081	0	8.1081	0	32.4324	13.5135	3.4483	0	21.6216	0	0	21.6216	0	0	0	0	0	0	8.1081						24.3902	0	9.0909	0	0	0	0	2.7027	32.4324	0	0
		58.6207	2.7027	36.3636	0	0	4.878	0	0	0	0	0	0	0	0	8.1081	37.8378	0	0	0	0	0	21.2121	40.5405	0	0	54.0541	4.878	0	0	0	9.0909	0						3.4483	0	0	0	18.1818	0	0	0	0	7.3171	0
		0	0	12.1212	13.5135	0	0	24.2424	0	0	31.7073	0	0	41.4634	18.9189	8.1081	0	0	0	6.8966	18.1818	0	3.4483	0	0	12.1951	0	0	0	0	0	10.8108	2.439						13.5135	0	0	0	8.1081	0	0	0	5.4054	24.3902	0
		0	17.0732	15.1515	31.7073	18.9189	0	17.0732	4.878	6.8966	39.3939	0	0	6.0606	0	0	0	0	0	0	0	6.0606	0	0	0	0	8.1081	0	0	0	0	24.3243	9.7561						3.0303	10.8108	0	0	0	2.7027	2.7027	0	0	0	46.3415
		0	0	10.8108	0	0	0	5.4054	0	9.7561	0	0	0	0	3.0303	4.878	0	0	0	0	0	0	0	0	0	0	0	0	0	27.2727	0	0	13.5135						2.7027	0	0	3.0303	13.3333	0	0	0	0	40.5405	0
		24.2424	0	0	9.7561	5.4054	17.0732	0	2.7027	0	0	4.4444	0	0	0	27.027	0	0	0	37.8378	3.4483	0	9.0909	0	0	18.9189	0	0	0	0	0	3.0303	0						0	6.8966	0	41.4634	48.6486	0	9.0909	21.9512	2.2222	3.0303	10.8108
		46.6667	0	0	0	7.3171	12.2449	6.8966	0	0	5.4054	0	0	12.1212	9.0909	0	7.3171	0	6.0606	0	8.1081	0	27.027	0	3.0303	15.1515	7.3171	2.7027	0	0	20	0	0						9.0909	0	0	0	11.1111	7.3171	0	0	9.0909	46.3415	2.2222
		34.4828	35.5556	18.9189	0	19.5122	8.1081	0	34.1463	0	0	0	13.5135	0	15.1515	0	10.8108	36.5854	0	0	0	8.1081	0	0	37.8378	0	0	0	9.7561	0	30.303	3.4483	2.7027						13.5135	21.6216	0	9.7561	2.439	0	21.2121	40.5405	0	0	0
		13.7931	12.1212	19.5122	6.0606	0	18.9189	24.2424	2.439	0	0	0	6.0606	0	0	0	0	0	0	0	18.9189	15.1515	5.4054	0	6.0606	7.3171	0	8.1081	14.6341	0	0	10.3448	0						0	0	0	3.0303	32.4324	0	0	0	2.439	8.1081	0
		0	0	30.303	0	0	0	0	9.0909	0	0	0	0	0	0	0	0	26.8293	10.8108	0	3.0303	0	0	0	0	0	0	0	6.6667	6.0606	9.0909	0	0						5.4054	0	0	6.0606	0	0	0	3.0303	0	0	54.5455
		4.878	12.1212	6.0606	0	0	4.878	6.0606	8.1081	0	2.439	0	0	0	0	0	0	0	33.3333	2.7027	0	5.4054	3.4483	12.1212	30.303	0	3.0303	24.3902	0	0	0	0	0						18.9189	21.2121	0	0	0	0	20	14.6341	0	0	8.1081
		39.0244	0	32.4324	0	21.6216	0	8.1081	0	0	0	0	2.7027	21.9512	0	51.3514	0	39.0244	6.0606	0	0	7.3171	7.3171	0	16.2162	0	4.878	0	51.1111	10.8108	48.4848	0	2.439						35.1351	0	0	0	6.0606	11.1111	0	7.3171	0	0	0
		0	0	2.7027	3.0303	14.6341	0	0	12.1951	27.2727	0	0	6.8966	13.5135	0	0	12.1212	2.439	16.2162	0	2.7027	0	0	0	0	6.0606	0	0	0	0	0	12.1212	13.5135						2.439	12.1212	17.0732	14.6341	21.9512	6.0606	0	0	41.4634	10.8108	15.5556
		0	35.1351	9.0909	0	8.1081	0	0	0	12.1212	2.439	9.7561	0	0	7.3171	21.2121	0	0	0	2.7027	43.9024	7.3171	0	0	0	0	0	0	0	6.8966	0	0	40.5405						51.7241	0	0	19.5122	19.5122	41.3793	0	2.439	17.0732	0	2.2222
		0	35.1351	5.4054	0	0	0	30.303	0	10.8108	0	30.303	3.0303	0	0	0	0	0	13.5135	6.0606	11.1111	0	0	31.0345	12.1212	9.7561	0	24.3243	2.2222	3.4483	0	0	0						9.0909	59.4595	16.2162	39.0244	0	0	0	19.5122	0	12.1212	9.7561
		0	0	15.1515	45.4545	2.439	0	0	5.4054	0	29.7297	12.1212	0	17.7778	2.439	10.3448	19.5122	21.6216	21.9512	13.3333	0	2.7027	0	0	0	9.0909	42.4242	0	21.6216	0	19.5122	0	0						0	0	0	3.0303	0	0	16.2162	0	4.878	2.439	6.0606
		0	10.3448	33.3333	0	0	26.6667	0	0	0	13.7931	21.2121	0	0	0	9.0909	31.7073	6.0606	6.0606	3.0303	2.7027	0	0	2.7027	0	45.9459	2.439	42.4242	15.1515	0	0	6.0606	0						0	0	0	70.2703	32.4324	5.4054	9.0909	0	12.1951	9.0909	34.1463
		12.1951	17.2414	29.2683	0	19.5122	0	39.0244	30.303	2.7027	35.1351	0	0	0	29.7297	43.2432	0	0	7.3171	11.1111	0	41.3793	0	0	24.1379	0	0	2.2222	0	13.5135	0	0	0						3.0303	0	0	0	44.8276	9.0909	0	0	0	0	0
		6.0606	0	4.878	32.4324	0	0	3.4483	0	29.2683	0	12.1212	0	0	0	0	15.1515	7.3171	0	18.1818	0	17.2414	13.5135	0	0	21.6216	0	24.1379	0	0	2.7027	0	2.7027						24.1379	48.2759	0	0	0	0	18.1818	15.1515	8.1633	0	45.4545
		0	56.7568	11.1111	5.4054	0	0	0	0	8.1081	27.2727	2.7027	0	13.5135	0	5.4054	0	15.1515	0	0	2.7027	0	0	3.4483	3.4483	9.0909	0	0	37.931	0	0	0	0						17.0732	0	0	0	2.7027	10.8108	0	0	0	0	0
		10.3448	0	33.3333	0	53.6585	18.1818	0	7.3171	14.6341	0	45.9459	8.1081	13.5135	0	5.4054	0	0	20	15.5556	0	17.0732	0	13.5135	18.1818	10.8108	9.0909	30.303	2.7027	0	9.0909	0	0						5.4054	0	0	0	2.7027	0	2.439	33.3333	0	46.3415	15.1515
		11.1111	2.7027	54.0541	0	13.7931	14.6341	12.1212	27.2727	8.1081	3.0303	0	4.878	18.1818	0	0	24.2424	0	0	0	21.6216	0	0	0	0	0	24.2424	42.2222	0	0	0	10.8108	3.0303						17.2414	10.8108	0	0	33.3333	44.4444	0	0	0	0	0
		0	0	0	0	48.8889	0	34.1463	40.5405	3.0303	21.6216	0	0	2.439	7.3171	0	19.5122	30.303	0	15.1515	9.0909	0	2.7027	21.6216	59.4595	8.8889	0	21.2121	0	0	0	18.9189	0						0	13.5135	0	0	37.931	7.3171	14.6341	22.2222	0	0	0
		0	0	20.6897	8.1081	18.1818	34.6939	0	2.7027	0	0	0	2.439	0	0	3.0303	6.0606	0	10.8108	0	0	0	0	0	13.5135	0	0	18.9189	15.1515	0	3.0303	0	41.4634						0	9.0909	11.1111	9.0909	0	8.1081	35.1351	62.1622	0	0	0
		10.8108	39.3939	2.7027	0	30.303	26.8293	0	10.3448	0	0	14.6341	0	9.7561	0	0	5.4054	9.7561	3.0303	0	0	0	9.0909	7.3171	0	9.0909	6.0606	62.1622	0	0	9.0909	2.7027	0						6.0606	0	45.9459	0	4.878	35.1351	3.4483	0	0	0	0
		9.0909	0	33.3333	0	0	43.2432	8.8889	0	15.1515	12.1212	0	0	16.2162	8.1081	0	0	0	12.1212	0	0	12.1951	0	0	27.027	17.0732	0	2.7027	0	5.4054	2.7027	10.3448	0						41.4634	3.0303	3.4483	2.7027	3.0303	21.6216	16.2162	13.5135	0	0	43.2432
		27.5862	5.4054	59.4595	0	0	4.878	0	0	3.0303	5.4054	0	3.0303	0	0	19.5122	0	0	6.0606	18.1818	12.1212	0	0	0	0	27.027	0	8.1081	3.0303	30.303	9.7561	0	0						0	31.7073	9.7561	51.1111	48.4848	0	0	0	0	3.0303	0
		0	0	0	8.1081	5.4054	53.3333	18.1818	7.3171	41.4634	0	0	5.4054	0	13.5135	3.0303	0	0	10.3448	16.2162	31.7073	0	0	3.0303	0	0	0	0	0	0	2.439	13.5135	0						51.5152	0	0	0	0	2.7027	0	0	0	43.2432	0
		58.6207	0	0	44.8276	13.5135	3.0303	3.0303	0	0	0	33.3333	6.0606	0	8.1081	44.4444	0	0	17.2414	0	0	3.0303	15.1515	6.0606	18.1818	0	0	0	24.2424	0	24.2424	3.0303	0						13.5135	0	13.5135	0	0	0	0	15.1515	0	0	0
		26.6667	17.0732	0	10.8108	5.4054	6.0606	0	9.0909	10.8108	0	0	32	0	0	0	0	0	0	18.9189	0	9.0909	0	0	3.4483	3.4483	0	0	0	24.3243	0	0	0						0	0	0	2.7027	0	51.2195	2.2222	27.027	0	15.1515	0
		8.1081	8.1081	0	0	0	0	0	0	0	6.8966	9.0909	0	0	0	17.2414	2.7027	3.4483	0	4.878	0	0	0	0	0	0	21.2121	0	68.9655	0	0	12.1951	36.5854						0	9.7561	0	9.0909	0	13.5135	0	24.2424	0	43.9024	0
		29.2683	0	0	0	43.9024	0	0	2.439	0	26.8293	0	0	6.0606	0	0	3.0303	0	2.439	0	0	0	2.7027	0	0	0	0	0	24.3902	0	0	0	20.6897						66.6667	10.3448	12.1212	24.1379	27.2727	0	3.4483	0	24.3243	0	0
		0	29.2683	0	0	10.8108	15.1515	0	0	2.7027	0	0	0	3.4483	2.7027	0	0	2.7027	0	0	0	10.8108	9.0909	0	0	39.0244	0	0	9.7561	0	0	10.8108	13.5135						10.8108	30.303	0	0	9.0909	0	19.5122	43.2432	12.1212	0	0
		24.3243	18.9189	5.4054	0	17.0732	2.439	17.2414	4.878	34.4828	42.4242	0	0	5.4054	4.4444	0	16.2162	12.1212	0	0	0	21.2121	6.0606	3.0303	13.7931	0	0	0	8.1081	0	12.1212	9.0909	39.3939						18.1818	18.9189	0	0	0	6.8966	0	0	21.6216	0	7.3171
		3.4483	18.9189	15.1515	0	4.878	0	19.5122	0	0	24.1379	0	0	0	0	40.5405	0	5.4054	27.5862	2.7027	0	8.1081	0	0	0	0	30.303	0	0	0	0	0	0						0	0	34.4828	0	21.2121	0	32.4324	36.5854	13.3333	0	6.0606
		0	0	0	31.7073	0	45.9459	6.6667	13.7931	0	0	0	12.1212	0	7.3171	24.1379	3.0303	6.8966	0	0	16.2162	0	0	0	0	17.0732	0	48.4848	0	0	24.3243	0	2.439						0	0	43.9024	0	0	0	15.1515	5.4054	7.3171	20.6897	0
		41.4634	40.5405	0	2.439	0	0	10.8108	0	0	0	9.7561	0	0	2.2222	0	0	0	0	3.4483	0	0	0	0	0	2.7027	6.0606	18.9189	0	0	70.7317	16.2162	0						18.9189	27.2727	9.0909	0	0	0	0	0	0	0	0
		0	0	29.7297	3.0303	0	5.4054	17.0732	4.4444	17.2414	9.0909	8.1081	0	15.1515	21.6216	0	0	0	0	15.1515	0	18.9189	0	27.2727	0	13.5135	0	0	0	12.1951	8.1081	3.0303	0						0	21.2121	0	0	10.8108	21.2121	0	0	0	27.2727	18.9189
		32.4324	0	0	48.2759	51.2195	0	6.0606	43.9024	0	12.1212	0	0	0	0	0	2.7027	17.2414	0	2.439	0	12.1951	0	9.0909	5.4054	0	5.4054	0	0	0	0	13.3333	0						0	12.1951	70.2703	5.4054	30.303	0	2.7027	0	0	0	4.878
		24.2424	39.3939	0	0	3.0303	0	0	0	62.069	0	3.0303	0	0	9.0909	5.4054	0	0	0	0	0	43.2432	0	8.8889	0	0	2.439	0	9.0909	0	0	0	0						0	0	0	19.5122	0	0	0	7.3171	0	6.0606	0
		0	0	0	51.3514	0	14.6341	2.2222	0	10.3448	0	20.6897	21.2121	0	27.2727	13.5135	0	14.6341	0	2.7027	18.9189	0	0	0	0	30.303	0	9.0909	10.8108	0	0	10.8108	0						0	12	0	0	0	0	32.4324	0	0	0	0
		0	0	48.7805	0	32	3.0303	0	0	0	0	0	17.2414	0	0	0	3.0303	0	0	2.7027	0	12.1212	0	9.7561	9.0909	24.3243	0	15.1515	0	8.1081	2.7027	0	10.8108						0	24.1379	0	13.7931	0	0	0	0	24.2424	0	14.6341
		0	35.1351	3.0303	4	8.1081	0	20.6897	8.1081	0	0	6.8966	15.1515	6.8966	0	31.0345	0	17.0732	4	0	0	53.6585	0	0	5.4054	13.7931	0	0	0	0	6.0606	21.2121	6.8966						14.6341	5.4054	27.027	27.5862	12	2.7027	39.0244	5.4054	0	0	0
		0	8.1081	0	0	0	18.9189	0	2.7027	0	0	0	0	14.6341	15.1515	0	0	0	0	0	0	0	5.4054	0	0	0	12.1212	0	3.0303	0	0	0	0						0	0	10.8108	0	20.6897	35.1351	0	51.2195	8.1081	0	31.1111
		21.2121	8.8889	0	4.4444	29.7297	21.6216	0	17.2414	0	0	0	0	0	0	0	36.3636	0	0	0	18.1818	10.8108	0	0	0	3.0303	0	0	32.4324	48.7805	13.7931	0	12.2449						75.7576	0	0	0	0	0	0	0	7.3171	0	0
		4	0	0	27.2727	32.4324	9.0909	12.1212	0	0	46.3415	17.2414	10.8108	0	0	0	51.1111	7.3171	0	2.7027	3.0303	18.1818	16.2162	0	0	13.5135	35.1351	0	0	0	0	46.6667	7.3171						0	0	0	5.4054	2.439	0	0	8.1081	0	0	9.7561
		0	0	39.3939	0	0	0	6.0606	3.0303	37.931	2.7027	10.8108	0	0	6.0606	24.2424	6.0606	3.0303	0	13.5135	0	16.2162	13.5135	0	10.8108	0	6.0606	0	0	12.1212	0	0	0						0	9.0909	6.0606	0	2.7027	87.8788	31.0345	6.0606	3.0303	0	0
		4.878	0	3.0303	0	18.9189	15.5556	30.303	36.5854	0	0	0	0	0	0	24.4444	16.2162	8.8889	0	0	3.0303	4.878	0	0	41.4634	0	5.4054	4	0	0	0	0	30.303						3.4483	0	0	24.3902	0	0	0	0	11.1111	51.5152	0
		17.2414	0	2.7027	2.2222	70.7317	60.9756	12.1951	12.1212	0	9.0909	5.4054	0	9.0909	12.1212	0	0	0	13.7931	3.0303	3.0303	20.6897	0	0	0	0	0	0	3.4483	0	0	59.4595	0						2.7027	70.2703	0	0	0	24.3243	0	6.0606	56.7568	12.1212	0
		3.7736	12.1212	0	0	0	8.1081	40.5405	0	3.0303	9.0909	0	0	0	0	79.3103	0	82.2222	0	8.1081	2.7027	0	0	2.439	8.1081	18.9189	2.439	16.2162	0	0	0	0	21.6216						18.1818	12.1212	15.1515	0	0	9.7561	0	0	0	9.0909	0
		9.0909	21.2121	0	17.0732	15.1515	15.1515	0	6.1224	10.3448	0	17.0732	10.3448	0	8.1081	0	20	0	7.3171	0	0	0	43.9024	0	0	0	17.2414	26.6667	0	0	27.027	6.0606	0						0	21.6216	4.878	14.6341	0	0	0	6.0606	0	14.6341	0
		10.8108	0	29.2683	0	14.6341	8.1081	0	33.3333	37.931	0	0	2.7027	0	8.1081	6.6667	12.1212	0	7.3171	0	0	35.1351	0	5.4054	0	24.1379	10.8108	0	0	0	0	0	10.8108						0	30.303	0	9.0909	0	0	0	0	9.0909	18.1818	0
		3.4483	27.2727	0	0	0	32.4324	2.7027	48	0	0	0	0	0	15.1515	7.3171	24.3243	0	0	0	0	0	41.4634	0	18.9189	0	0	0	0	0	0	0	6.8966						34.1463	0	0	39.0244	0	0	18.9189	12.1212	0	18.1818	0
		6.0606	0	12.1212	0	24.2424	0	34.1463	0	3.0303	0	0	30.303	0	3.0303	0	6.8966	0	0	0	0	0	0	12.1212	27.027	2.7027	0	0	0	2.439	18.1818	7.3171	0						24.3243	0	0	0	2.0408	16.2162	14.6341	0	0	19.5122	0
		0	18.9189	3.0303	0	12.1212	12.1212	3.4483	10.8108	0	0	0	0	0	0	0	0	6.8966	11.1111	0	0	17.7778	0	6.0606	0	0	21.2121	6.0606	43.2432	0	2.7027	9.0909	0						0	0	29.2683	2.7027	21.2121	39.3939	0	0	16.2162	3.0303	0
		0	2.7027	53.6585	0	21.2121	0	0	0	0	0	0	21.2121	46.3415	2.7027	12.1951	0	0	0	2.439	0	13.5135	0	0	0	24.3243	0	0	0	6.0606	0	0	0						0	0	8.1081	0	0	21.9512	0	0	0	3.0303	6.8966
		6.0606	27.2727	12.1212	54.0541	73.3333	5.4054	0	6.0606	24.3243	0	0	0	3.0303	0	18.1818	0	37.8378	6.8966	0	24.3902	15.1515	9.0909	24.2424	0	21.6216	48.6486	0	9.0909	0	0	2.7027	0						0	0	0	51.5152	2.7027	0	97.7778	0	12	0	12.1951
		0	0	28.8889	0	6.0606	0	6.0606	22.2222	5.4054	0	0	24.3243	20	18.9189	0	0	0	0	0	0	0	31.0345	48.6486	35.1351	0	12.1212	0	19.5122	0	6.0606	0	0						12.1212	0	0	27.2727	0	0	0	6.6667	0	0	6.0606
		0	0	0	33.3333	0	0	55.5556	0	4	57.5758	0	0	0	3.4483	0	0	0	15.1515	0	0	0	24.2424	0	37.931	0	8.1081	0	0	0	0	0	0						0	0	2.0408	6.0606	2.7027	0	0	27.027	0	0	0
		0	10.3448	0	0	4.878	27.027	0	0	0	0	7.3171	0	18.1818	17.2414	10.8108	0	8.1081	0	0	0	35.1351	0	0	0	27.5862	37.8378	19.5122	6.8966	29.2683	13.5135	0	24.3243						0	0	0	0	5.4054	5.4054	2.7027	29.2683	0	4.878	17.2414
		8.8889	0	0	0	8.1081	46.3415	0	27.027	0	6.8966	0	6.0606	3.0303	20	8.1081	0	0	24.2424	8.1081	26.8293	0	0	0	8.1081	24.1379	0	0	8.1081	0	0	24.3243	0						0	0	9.0909	54.5455	0	36.3636	5.4054	0	6.0606	37.8378	12.1212
		0	0	0	39.3939	6.6667	21.2121	0	0	0	0	9.7561	0	7.3171	4	2.7027	0	10.8108	0	0	0	0	9.0909	0	0	0	0	6.0606	5.4054	20.6897	40.5405	18.9189	0						2.7027	0	2.7027	10.3448	0	0	0	5.4054	32.4324	17.2414	5.4054
		3.0303	37.931	35.1351	0	30.303	12.1212	0	0	24.3902	4.4444	0	48.4848	0	0	13.7931	6.8966	0	37.8378	21.6216	0	3.0303	0	0	0	15.1515	6.8966	0	0	5.4054	6.0606	3.0303	0						0	0	0	6.0606	42.2222	0	0	0	0	2.439	0
		0	10.8108	0	0	6.0606	62.2222	0	29.2683	0	6.8966	13.5135	0	2.7027	0	0	4.878	0	24.2424	0	8.1081	21.6216	0	30.303	24	24.3243	27.2727	2.439	0	13.5135	0	0	40.5405						0	0	6.0606	0	40.5405	15.1515	0	0	0	17.2414	3.0303
		0	0	9.0909	6.6667	3.0303	0	18.1818	8.1081	0	0	8	16.2162	4.878	5.4054	21.2121	3.4483	14.6341	13.5135	24.2424	0	0	0	12.1212	8	0	18.9189	0	0	0	0	0	34.1463						0	0	17.7778	5.4054	33.3333	0	6.0606	40.5405	0	0	21.2121
		0	0	10.8108	0	9.0909	0	51.7241	27.2727	0	0	0	0	2.439	0	56.0976	0	0	6.8966	15.1515	7.3171	2.439	0	0	2.7027	0	21.6216	0	0	24.2424	0	27.2727	0						4.878	0	13.5135	27.2727	10.3448	0	0	0	0	0	6.8966
		0	6.0606	42.4242	10.8108	0	64.8649	9.0909	0	14.6341	0	0	16.2162	2.7027	0	2.7027	21.6216	0	0	8.1081	3.0303	0	3.0303	0	24.2424	0	24.2424	4.4444	20	6.8966	35.1351	0	0						67.5676	6.8966	0	0	0	0	0	0	0	0	2.439
		0	8.1081	48.6486	0	12.1212	16.2162	16.3265	12.1951	10.3448	32.6531	8.1081	3.4483	8.1081	8.8889	0	0	0	0	16.2162	10.3448	0	0	20.6897	3.0303	24.2424	0	29.2683	24.1379	29.2683	0	0	0						0	0	13.5135	5.4054	24.1379	24.2424	12.1212	10.8108	0	0	0
		0	31.7073	9.0909	0	30.303	3.0303	13.5135	0	0	0	0	0	0	6.0606	3.4483	10.8108	0	0	0	9.0909	15.1515	5.4054	3.0303	18.1818	10.8108	55.1724	0	0	37.931	0	10.8108	2.7027						8.1081	12.1212	0	0	0	0	2.2222	31.1111	2.7027	0	0
		0	0	48.6486	8.1081	9.0909	53.3333	8	0	4.7619	0	12.1212	0	8.1081	0	6.0606	18.9189	20	17.2414	0	0	0	0	0	0	31.0345	0	0	39.3939	4.878	0	9.0909	9.0909						0	0	3.0303	46.3415	0	45.9459	75.6757	0	2.7027	21.2121	2.2222
		0	0	12.1951	0	0	0	6.0606	4	21.6216	6.8966	3.4483	34.4828	0	0	0	36.5854	21.6216	0	0	2.7027	0	0	0	2.7027	0	8.1081	0	0	8.1081	0	0	0						0	3.0303	0	5.4054	24.3243	81.8182	0	0	16.2162	12.1212	24.3902
		54.5455	0	29.2683	6.0606	0	15.5556	0	0	0	0	0	0	2.7027	16.2162	0	7.3171	13.3333	9.0909	9.0909	0	0	27.2727	13.5135	15.1515	0	0	13.7931	15.1515	13.5135	2.7027	0	0						6.0606	12.1951	26.8293	0	0	0	33.3333	33.3333	10.8108	6.8966	0
		0	36.3636	20.6897	8.1081	6.0606	0	4.878	0	9.0909	62.1622	0	0	0	3.0303	9.0909	8.1633	0	0	0	34.1463	10.8108	0	13.7931	0	0	10.8108	0	0	0	24.1379	10.8108	0						20.6897	0	0	0	12.1951	0	0	0	0	0	0
		12.1951	15.5556	10.8108	36.3636	0	0	17.2414	39.3939		0	0	13.5135	27.5862	0	9.0909	0	0	0	0	0	0	12.1951	2.7027	27.5862	0	21.6216	9.0909	29.7297	0	0	24.1379	4.878						0	0	0	0	55.1724	7.3171	0	27.027	0	0	0
		24.2424	3.0303	0	0	0	29.7297	0	0		0	14.6341	0	29.7297	5.4054	0	6.8966	0	6.8966	0	0	0	0	12.1212	0	0	0	0	3.0303	0	22.2222	0	0						0	17.2414	0	0	2.7027	10.2041	0	18.1818	0	14.6341	0
		3.4483	0	20.6897	17.2414	0	0	2.7027	0		0	0	0	24	0	0	0	0	0	0	0	5.4054	0	10.8108	20	24.3243	14.6341	15.1515	2.439	0	18.1818	18.9189	0						0	4.878	34.4828	0	0	55.1724	0	0	21.2121	13.5135	0
		0	0	2.7027	2.7027	0	0	24	24.1379		2.439	17.2414	0	0	0	18.1818	0	7.3171	3.4483	0	3.0303	16.2162	18.1818	9.0909	0	0	15.1515	27.2727	0	3.4483	0	4.878	0						48.6486	8.1081	34.4828	10.8108	6.8966	37.931	24.3902	0	0	2.7027	0
		0	2.7027	0	12.1212	55.1724	33.3333	0	0		0	0	10.8108	0	0	12.1212	10.3448	5.4054	40	0	0	26.8293	5.4054	9.0909	0	6.0606	27.2727	0	0	6.6667	3.4483	18.9189	0						0	21.6216	6.8966	72.973	16	21.6216	0	0	0	10.3448	0
		27.5862	41.3793	8	8.1081	0	0	0	0		7.3171	0	10.8108	0	2.439	0	0	0	0	12	0	0	12.1212	0	8.1081	0	2.439	13.5135	10.3448	0	0	15.1515	14.6341						5.4054	0	0	0	0	0	0	0	0	0	0
		5.4054	33.3333	0	36.3636	0	0	0	0		0	0	17.0732	3.0303	9.0909	0	51.7241	0	14.6341	0	0	10.3448	27.2727	0	0	0	0	0	0	10.3448	0	13.5135	9.0909						0	18.1818	0	0	17.0732	0	0	15.1515	12.1951	0	0
		7.3171	9.0909	0	41.3793	8.1081	21.2121	3.0303	0		0	0	0	0	0	0	46.3415	3.0303	18.1818	41.3793	6.0606	0	29.7297	0	13.7931	0	10.3448	3.4483	3.4483	0	0	0	16.2162						0	0	2.439	17.2414	2.439	0	7.3171	16	0	24.2424	0
		0	4.7619	8.1633	0	0	18.1818	0	15.1515		0	0	0	0	0	0	0	0	0	0	9.7561	0	14.6341	0	0	0	8.8889	2.7027	13.5135	0	0	0	0						6.6667	0	10.3448	6.0606	0	0	0	0	0	45.4545	0
		53.6585	24	12.1951	0	0	0		18.1818		9.0909	0	0	2.7027	13.7931	14.6341	0	12.1212	6.8966	18.1818	12.1212	2.7027	0	0	27.5862	0	0	10.3448	0	4.878	12.1212	0	5.4054						0	6.0606	17.0732	0	24.3243	7.3171	12.1212	0	12.1951	0	0
		24.3902	17.2414	6.0606	0	10.2041	17.2414		0		2.7027	0	24.3243	4.878	0	0	58.6207	0	2.439	3.4483	0	0	6.0606	13.3333	0	45.4545	2.7027	0	0	0	0	13.5135	3.4483						0	6.0606	6.0606	18.9189	16.2162	6.0606	0	8.1081	0	0	0
		6.8966	10.3448	0	0	0	0		9.0909		31.0345	0	18.1818	0	24.2424	0	36.5854	0	0	21.6216	9.0909	10.8108	8	15.1515	0	48.4848	6.8966	20.6897	0	0	0	6.0606	2.7027						0	3.0303	12.1951	2.439	10.8108	0	13.5135	0	0	0	0
		8.1081	0	8.1081	68		0		17.2414		31.7073	12.1212	20.6897	0	6.0606	28	0	36.3636	0	0	0	0	0	0	0	0	0	13.5135	13.7931	0	0	0	18.9189						10.3448	45.4545	0	2.7027	2.7027	0	0	0	2.7027	4.878	5.4054
		58.6207	16	24.1379			72		18.9189		0	0	0	3.0303	15.1515	13.7931	0	0	0	0	0	0	0	0	0	18.9189	0	57.5758	0	0	54.5455	3.0303	15.1515						13.5135	0	0	0	0	13.5135	12.1212	15.1515	55.1724	24	21.6216
		24.1379	45.9459	48.2759			0		13.5135		10.8108	17.0732	12	18.1818	0		0	0	0	0	0	14.6341	0	24.1379	0	0	3.0303	0	3.0303	0	37.931	3.4483	0						0	30.303	16.2162	16.2162	17.2414	15.1515	18.1818	0	0	0	0
		16.2162	30.303						29.2683		36.3636	6.8966	6.0606	0	3.0303		0	0	18.1818	24.2424	0	12.1951	27.2727	12.1951	9.0909	3.0303	2.7027	6.0606	0	0	35.1351	0	3.0303						54.5455	10.3448	37.931	0	17.2414	19.5122	5.4054	15.1515	0	7.3171	0
		45.4545	10.2041						0			10.3448	0	15.1515	0		20.6897	24.1379	0	20.6897	21.2121	0	0	0	0	39.3939	18.1818	43.2432	6.6667	4.878	0	0	15.1515						26.8293	29.2683	0	11.1111	0	0	0	4	0	17.0732	0
		0	17.2414						9.7561			10.8108	4.878	0	0		10.3448	24.2424	0	0	6.8966	13.7931	0	0	0	0	3.0303	0	14.6341	0	10.3448	7.3171	0						0	3.0303	27.027	0	0	0	9.0909	42.4242	0	40.5405	7.3171
		24	0						0			0	0	0	32.4324		10.3448	0	6.6667	0	0	31.0345	0	34.1463	6.0606	0	0	27.5862	0	0	20	0	10.8108						0	0	0	9.0909	18.1818	0	0	0	2.7027	0	0
		3.4483	0						39.3939			5.4054	0	13.7931	24.3902		24.2424	32.4324		0	12.1951	0	29.2683	0	9.0909	24.1379	0	33.3333	13.3333	0	36	2.2222	13.5135						0	0	15.1515	0	3.4483	21.2121	0	9.7561	31.7073	20	0
		0										13.7931	0	21.2121	28		29.7297	0		0	0	0	3.0303	6.8966	13.7931	9.0909	9.0909	6.0606	0	0	0	0	0						0	3.0303	0	0	0	0	0	0	0	0	0
		0										0	24.1379	24.3902	9.0909		0	0		36	0	10.8108	48.7805	3.0303	37.931	6.0606	0	3.0303	0	18.9189	13.5135	0	11.1111						12.1951	2.439	56.7568	43.2432	29.2683	15.1515	0	8.1081	0	28.5714	9.0909
		3.4483										37.931	24.3243	2.7027	0		3.0303	0		31.0345	4	0	0	8.1081	0	0	34.4828	24.3243	10.8108	9.7561	24.1379	24.2424	9.0909						3.4483	0	0	10.3448	10.8108	6.0606	0	0	15.1515	0	40
												3.4483	0	0	10.8108		0	0		6.0606	0	0	0	21.6216	0	10.8108	0	0	0	6.8966	35.1351	13.5135	27.027						4.878	0	0	0	0	0	12	6.0606	0	0	0
												0	0	13.5135	2.439		24.2424	0		0	0	0	2.7027	4.878	0	0	0	2.439	0	4.878	12.1212	6.0606	0						17.2414	0	0	3.0303	12	51.7241	5.4054	0	4.878		0
												8	3.0303	0	0		18.9189	9.0909		0	0	0	32.4324	60.6061	0	0	0	0	0	6.0606	13.7931	0	0						8.8889	0	45.9459	0	0	0	9.7561	0	70.2703		0
												0	13.5135	3.0303	0			3.0303		9.7561	0	0	21.6216	55.5556	0	13.5135	0	2.439	9.7561	0	15.1515	3.0303	0						0	30.303	16.2162	0	12.2449	0	0	20.6897	0		0
												4.878	6.0606	9.0909	18.1818			24.1379		3.4483	0	0	27.2727	3.0303	0	0	8.1081	0	8.1081	0	0	0	0						9.0909	3.0303	0	24.2424	17.2414	0	3.4483	59.4595	0		0
												0	0	24	0			0		0	8.1081	0	0	0	27.5862	18.9189	6.0606	0	3.4483	21.6216	0	9.7561	2.439						21.6216	0	16.2162	27.2727	0	4.7619	0	0	13.3333		5.4054
												13.7931	0	0	0			13.3333		10.8108	9.0909	0	9.0909		0	27.027	0	0	0	0	32.4324	0	0						0	0	0	15.5556	5.4054	2.7027	26.8293	0	51.2195		5.4054
												12.1951	20.6897	0	0			37.931		0	16	0	9.0909		0	17.2414	36.5854	41.3793	54.0541	0	0	2.439	6.6667							0	0	0	0	0	0	6.0606	8.1081		18.9189
												2.7027	5.4054	5.4054	0			6.0606		13.7931	0	6.0606	0		11.3208	9.0909	3.0303	27.027	2.7027	37.931	0	24.1379	19.5122							3.0303	16	10.8108		14.6341	0	0	21.2121		62.069
												36.3636	0	2.7027	3.4483			0		0	0	0	24.1379		6.0606	0	24.3243	0	0	0	2.439	24.3243								17.2414	0	8.1081		0	10.3448	4.878	21.2121		8.1081
												0	6.0606	9.0909	0			34.4828		27.5862	0	39.0244	13.7931		27.2727	20.6897	45.4545	0	13.5135	0	0	0								9.0909	63.4146	0		0	0	3.4483	3.0303		10.8108
												0	0	16.2162	12.1951			9.0909		0	0	0	20.6897		0	27.2727	36.3636	0	0	0	4.878	8.1081								0	20.6897	0		2.7027	16.3265	10.8108	31.0345		0
												8	55.1724	3.4483	15.1515					30.303	2.7027	24	6.0606		2.7027	3.4483	6.8966	0	9.0909	12.1951	2.7027	16.3265								9.0909	0	6.0606		0	16.2162	0	9.0909		4
												8.1081	0	0	8					0		48.6486			0	2.7027	0	0	12.1951	6.8966	40.5405	24.1379								0	2.2222	0		0	0	5.4054	31.0345		0
												0	18.1818	37.931	0					20.7547		43.9024			0	0	0	0	0	10.3448	0	44								16	30.303	0		0	0	17.7778	0		0
												12.2449	0		6.8966							0			20.6897	0	12.1212	17.2414	4	36.3636	0	18.1818								3.4483	33.3333	19.5122		2.7027	0		0		27.2727
												27.2727	0		0							26.8293				24.3243	0	21.6216	0	7.3171	21.2121	13.5135								0	12.1212	12.1212		21.2121	0		12.1212		13.7931
												2.439	36		0							13.5135				63.6364	0	0	0	0	0	0								20.6897	9.0909	32.4324					13.5135		0
												0	17.2414		31.0345							36.3636				0	6.0606	2.439	2.439	0	0	0								6.0606	27.027	43.2432					13.5135		0
												12.1212	24.2424		0							7.3171					33.3333	0	24.2424	2.7027	0	5.4054								12.1951	0	5.4054					17.0732		6.0606
												21.2121										31.0345					0	4	0	0	3.4483	28								13.7931	30.303	10.8108							12.1212
												9.0909										28					0	0	10.3448	13.5135		2.439								12.1212	0	13.7931							4.878
												32.4324										12.1212					17.2414	0	6.0606	0		3.0303								26.8293	0	12.1212
												0															31.7073		13.3333	0										6.8966	35.1351	0
																											3.0303		0	0										0	20	6.0606
																											0		6.8966	0										0	17.2414	0
																											17.0732		14.2857	17.2414										0		31.0345
																											6.8966		0	55.1724										30.303		51.7241
																											0		6.0606	0												0
																											0		7.3171	0
																											36.3636		0	0
																											0		0	4.878
																											21.2121			20.6897
																											3.4483			16
																											53.6585			0
																											10.8108			0
																											15.0943			0
																											0			3.4483
																											3.0303			17.2414
																											6.0606			24.3243
																											20.4082			0
																														0
																														0
											Percentage																																					Percentage
						DMSO	including 0 but not 10	0-10	4328		73.8693																																DMSO	including 0 but not 10	0-10	4644		74.2446
								10-20	689		11.7597																																		10-20	724		11.5747
								20-30	405		6.91244																																		20-30	370		5.91527
								30-40	219		3.73784																																		30-40	228		3.64508
								40-50	127		2.16761																																		40-50	151		2.41407
								50-60	63		1.07527																																		50-60	84		1.34293
								60-70	16		0.273084																																		60-70	25		0.39968
								70-80	8		0.136542																																		70-80	17		0.271783
								80-90	1		0.0170678																																		80-90	8		0.127898
								90-100	3		0.0512033																																		90-100	4		0.0639488
								total	5859																																				total	6255
															DMSO	Rapa
													Patch size
												including 0 but not 10	0-10		73.8693	74.2446
													10-20		11.7597	11.5747
													20-30		6.91244	5.91527
													30-40		3.73784	3.64508
													40-50		2.16761	2.41407
													50-60		1.07527	1.34293
													60-70		0.273084	0.39968
													70-80		0.136542	0.271783
													80-90		0.0170678	0.127898
													90-100		0.0512033	0.0639488
[truncated: 22 more columns]
