# Supplementary material for: Wave patterns organize cellular protrusions and control cortical dynamics
Source: Mol Syst Biol. 2019 Mar 12;15(3):e8585. doi: 10.15252/msb.20188585 (PMC6413885; doi:10.15252/msb.20188585)
Supplement: Supplementary file 25 — Source Data for Figure 7 [file MSB-15-e8585-s023.zip › Source_data_for_Figure_7/Fig_7I.xlsx]

## Sheet: Sheet1
dmso																													dmso
Time (sec)		Cell 1	Cell2	Cell 3	Cell 4	Cell 5	Cell 6	Cell 7	Cell 8	Cell 9	Cell 10	Cell 11	Cell 12	Cell 13	Cell 14	Cell 15	Cell 16	Cell 17	Cell 18	Cell 19	Cell 20	Cell 21	Cell 22	Cell 23	Cell 24	Cell 25			Time (sec)
0		1566.68	1860.05	1587.56	1904.4	671.078	4498.63	907.434	1360.45	2592.29	2811.98	1712.25	943.377	1092.81	1437.06	4959.88	1513.63	1894.72	2067.27	1579.28	1443.39	4045.89	1089.31	9075.45	1069.99	6728.27			0	1	1	1	1	1	1	1	1	1	1	1	1	1	1	1	1	1	1	1	1
2.5		1652.9	1688.65	1683.21	1813.13	647.082	4646.74	872.519	1286.72	2623.91	2974.42	1505.67	1006.57	1134.67	1477.85	4841.62	1308.22	1745.28	2057.09	1498.69	1537.03	4141.48	1103.76	9035.8	1235.68	6441.98			2.5	1.05503	0.907848	1.06025	0.952073	0.964243	1.03292	0.961523	0.945805	1.0122	1.05777	0.87935	1.06699	1.0383	1.02838	0.976157	0.864288	0.921125	0.995073	0.94897	1.06487
5		1327.02	1845.74	1607.01	1861.07	517.097	4716.5	909.122	1072.35	2693.68	2945.51	1455.16	918.941	858.66	1038.43	4603.31	1491.71	1282.33	1989.15	1516.07	1018.51	4060.16	953.928	8590.78	861.046	5808.09			5	0.847029	0.992304	1.01225	0.977248	0.770547	1.04843	1.00186	0.788227	1.03911	1.04749	0.849854	0.974097	0.785733	0.722608	0.92811	0.985513	0.67679	0.962212	0.959972	0.705639
7.5		1196.35	1553.73	1547.64	1309.06	507.527	3718.27	648.781	1492.16	2559.39	3041.59	1431.75	943.918	830.566	1008.81	2908.27	1346.26	1341.56	1991.63	1444.99	874.243	2741.88	876.953	6347.14	881.193	3923.38			7.5	0.763621	0.835314	0.974853	0.687389	0.756286	0.826534	0.714962	1.09681	0.987308	1.08166	0.836182	1.00057	0.760025	0.701996	0.58636	0.88942	0.708053	0.963409	0.914964	0.605686
10		1239.59	1535.53	1605.08	1417.14	520.587	3824.84	606.697	1095.19	2433.39	2791.1	1502.57	846.086	925.757	1071.06	3914.63	1346.6	1400.84	1817.54	1452.43	1035.91	2946.93	943.016	6953.92	1053.06	4943.64			10	0.79122	0.825528	1.01103	0.744141	0.775747	0.850224	0.668585	0.80502	0.938702	0.992575	0.877537	0.896869	0.847131	0.745314	0.78926	0.889646	0.739338	0.879195	0.919674	0.717691
12.5		1364.42	1652.71	1540.45	1446.29	609.936	4096.34	734.715	1257.43	2403.21	2815.93	1464.32	838.605	1067.62	1274.99	4353.5	1406.79	1611.95	1783.97	1486.81	1172.8	3643.01	1118.51	8183.87	1040.57	5825.51			12.5	0.8709	0.888528	0.970326	0.759446	0.90889	0.910575	0.809662	0.924271	0.927062	1.00141	0.855203	0.888939	0.976944	0.887221	0.877744	0.929413	0.850759	0.862958	0.941449	0.81253
15		1442.77	1417.44	1630.56	1735.62	670.735	4323.69	777.998	1139.95	2331.88	2855.03	1324.25	846.327	1027.49	1383.52	4525.27	1309.92	1706.62	2009.29	1438.2	1516.87	4040.5	1201.81	8131.98	1118.76	6280.12			15	0.92091	0.762045	1.02708	0.911373	0.999489	0.961112	0.85736	0.837916	0.899543	1.01531	0.773399	0.897125	0.940225	0.962745	0.912375	0.865417	0.900725	0.971952	0.910665	1.05091
17.5		1442.95	1574.24	1793.76	1771.43	590.527	4600.34	912.609	1118.94	2484.82	2656.83	1542.48	886.244	1163.29	1414.92	4575.69	1373.78	1809.22	2123.35	1606.97	1502.05	4182.14	1204.13	8778.32	1195.97	6429.27			17.5	0.921027	0.846344	1.12988	0.930181	0.879968	1.02261	1.0057	0.822478	0.958545	0.944826	0.900851	0.939438	1.06449	0.984595	0.922542	0.907602	0.954875	1.02713	1.01753	1.04064
20		1521.58	1865.48	1662.11	1769.66	586.034	4631.55	987.078	1167.11	2385.85	2480.57	1415.94	948.23	1144.71	1320.93	4818.43	1307.94	1891.04	2241.78	1631.4	1529.19	4370.87	1209.87	9076.19	1043.63	6687.49			20	0.971214	1.00292	1.04696	0.929251	0.873273	1.02955	1.08777	0.857879	0.920363	0.882143	0.826947	1.00514	1.04749	0.919191	0.971482	0.864105	0.998058	1.08441	1.033	1.05944
22.5		1607.78	1729.59	1773.18	1902.39	588.091	4779.64	965.117	1223.31	2389.84	3045.77	1500.41	1034.43	1100.43	1347.62	4921.83	1365.32	1657.91	1708.17	1604.23	1692.23	4328.42	1086.03	9395.86	1186.07	6632.82			22.5	1.02624	0.929862	1.11692	0.998948	0.876338	1.06247	1.06357	0.899195	0.921901	1.08314	0.876277	1.09652	1.00697	0.937762	0.99233	0.902011	0.875016	0.82629	1.0158	1.1724
25		1543.08	1588.52	1811.23	1852.08	646.421	4650.31	923.877	1257.38	2407.11	2883.24	1542.8	1048.56	1043.87	1451.12	5018.22	1256.09	1762.29	1898.43	1475.91	1381.27	4217.35	1233.5	8704.13	1131.54	6654.78			25	0.984938	0.854016	1.14089	0.972528	0.963258	1.03372	1.01812	0.924232	0.928564	1.02534	0.901034	1.1115	0.955211	1.00978	1.01176	0.829853	0.930106	0.918327	0.934545	0.95696
27.5		1584.72	1783.35	1668.47	1928.39	602.443	4674.95	941.648	1292.24	2607.47	2654.14	1359.7	1109.09	1056.18	1414.05	4879.25	1483.49	2076.23	1978.42	1495.11	1654.45	4197.46	1211.83	9229.89	1097.66	7082.88			27.5	1.01152	0.958762	1.05097	1.0126	0.897724	1.03919	1.0377	0.949859	1.00586	0.943868	0.7941	1.17566	0.966479	0.98399	0.983745	0.980085	1.0958	0.957021	0.946704	1.14622
30		1572.35	1694.23	1625.08	1906.4	600.399	4791.66	884.118	1131.86	2706.3	2654	1253.5	910.221	1170.86	1551.95	4879.62	1430.63	1939.41	2218.91	1547.46	1484.66	4143.85	1167.96	8971.67	991.239	6680.23			30	1.00362	0.910851	1.02363	1.00105	0.894678	1.06514	0.974306	0.83197	1.04398	0.94382	0.732079	0.964854	1.07141	1.07995	0.983818	0.94516	1.02358	1.07335	0.97985	1.02859
Rapa																													Rapa
Time (sec)		Cell 1	Cell2	Cell 3	Cell 4	Cell 5	Cell 6	Cell 7	Cell 8	Cell 9	Cell 10	Cell 11	Cell 12	Cell 13	Cell 14	Cell 15	Cell 16	Cell 17	Cell 18	Cell 19	Cell 20	Cell 21	Cell 22	Cell 23	Cell 24	Cell 25			Time (sec)
0		1767.21	1173.98	1587.68	4693.87	907.443	5368.47	2779.74	950.284	1536.64	3103.52	4591.57	1440.38	11583.8	1324.74	1477.47	1593.87	1476.25	2233.27	2118.11	761.688	1546.04	1534.53	1319.57	3711.23	3716.4			0	1	1	1	1	1	1	1	1	1	1	1	1	1	1	1	1	1	1	1	1
2.5		1756.79	1157.22	1515.37	4609.61	906.111	5565.84	2706.54	953.554	1612.72	3252.94	4467.38	1491.34	11327.6	1339.15	1532.07	1541.7	1408.22	2378.13	2230.58	835.492	1440.72	1506	1467.27	3821.48	3738.84			2.5	0.994104	0.985726	0.954456	0.982048	0.998532	1.03677	0.973667	1.00344	1.04952	1.04814	0.972952	1.03537	0.977882	1.01087	1.03695	0.967269	0.95392	1.06487	1.0531	1.0969
5		1482.28	1026.85	1213.13	4745.33	902.911	5992.59	2659.22	995.202	1428.23	3234.45	4170.35	1053.73	10925.7	1026.45	1531.31	1037.37	1256.82	2289.82	2177.34	582.655	1451.84	1482.99	977.257	3479.74	3733.32			5	0.838769	0.874672	0.764088	1.01096	0.995006	1.11626	0.956643	1.04727	0.929454	1.04218	0.908262	0.731562	0.943195	0.774831	1.03644	0.650854	0.851359	1.02532	1.02796	0.764952
7.5		1197.81	893.107	1135	3342.09	807.525	3899.58	2480.36	801.968	1086.31	2166	3386.61	1067.64	10094.8	1066.99	1489.21	1163.86	1233.85	2146.06	1868.15	677.931	1355.39	1394.86	1093.82	2861.28	2932.71			7.5	0.677796	0.76075	0.714877	0.712011	0.889891	0.726385	0.892297	0.843925	0.70694	0.697918	0.73757	0.741219	0.871463	0.80543	1.00794	0.730215	0.835803	0.96095	0.881988	0.890038
10		1359.96	911.652	1247	3243.72	760.876	4321.21	2459.47	871.729	1245.18	2171.99	3585.21	1150.68	8634.93	1075.86	1298.18	1295.3	1364.41	2002.65	1859.3	720.734	1141.8	1338	1280.13	2554.49	3126.7			10	0.769555	0.776547	0.785423	0.691054	0.838484	0.804924	0.884783	0.917335	0.810329	0.699847	0.780824	0.79887	0.745434	0.812125	0.878648	0.812681	0.924243	0.896734	0.877806	0.946233
12.5		1515.13	973.13	1335.56	3875.11	849.662	5044.44	2264.33	978.34	1282.98	2887.24	3921.43	1307.26	8742.42	1272.23	1565.85	1329.85	1448.85	2008.91	1881.18	796.481	1240.15	1264.14	1386.15	2976.67	3262.57			12.5	0.857356	0.828914	0.841202	0.825569	0.936325	0.939642	0.814584	1.02952	0.834926	0.930309	0.854049	0.907579	0.754713	0.960358	1.05981	0.834358	0.981438	0.899535	0.888138	1.04568
15		1838.29	1097.81	1347.37	4355.52	869.673	5725.37	2319.52	955.508	1436.35	3094.28	4081.05	1268.3	9793.27	1413.6	1313.26	1408.73	1514.57	2085.47	2129.42	810.843	1039.41	1331.49	1409.09	3340.57	3083.81			15	1.04022	0.935116	0.848643	0.927916	0.958378	1.06648	0.834437	1.0055	0.934736	0.99702	0.888813	0.880528	0.845431	1.06707	0.888853	0.883845	1.02596	0.933817	1.00534	1.06453
17.5		1753.83	1149.59	1569.03	4778.67	1005.01	6235.47	2436.99	1121.68	1534.63	3364.99	4587.23	1289.84	10802.6	1313.15	1337.41	1391.25	1600.92	2112.99	1979.51	723.596	1226.58	1430.9	1487.48	3452.21	3400.06			17.5	0.992429	0.979222	0.988251	1.01807	1.10752	1.1615	0.876699	1.18036	0.998698	1.08425	0.999054	0.895482	0.932565	0.991247	0.9052	0.872881	1.08445	0.946139	0.934561	0.94999
20		1769.07	1112.96	1476.39	4733.47	942.919	6502.22	2417.01	927.149	1588.13	3232.48	4695.02	1396.17	12443.1	1302.59	1366.8	1435.15	1629.66	2115.18	2138.42	744.613	1227.3	1470.91	1388.93	3711.58	3649.12			20	1.00105	0.948019	0.929905	1.00844	1.03909	1.21119	0.869508	0.975655	1.03351	1.04155	1.02253	0.969303	1.07418	0.983278	0.925092	0.900421	1.10392	0.947123	1.00959	0.977583
22.5		1827.81	1046.58	1650.84	4885.75	991.353	6125.18	2364.99	967.679	1577.31	3222.48	4592.84	1431.54	13273.4	1389.25	1289.08	1335.56	1634.11	2186.36	2361.4	766.753	1231.76	1456.68	1403.29	3820.54	3509.3			22.5	1.03429	0.891478	1.03978	1.04088	1.09247	1.14095	0.850794	1.01831	1.02647	1.03833	1.00028	0.993859	1.14587	1.04869	0.872488	0.837937	1.10693	0.978995	1.11486	1.00665
25		1802.11	1090.4	1534.73	4835.98	955.636	6049.47	2413.73	979.848	1514.1	3412.61	4441.98	1454.88	12778.2	1474.76	1378.09	1507.25	1673.78	2083.21	2246.85	864.364	1355.36	1477.77	1685.41	4000.84	3659.16			25	1.01975	0.928809	0.966647	1.03028	1.05311	1.12685	0.868329	1.03111	0.985337	1.09959	0.967421	1.01006	1.10311	1.11324	0.932735	0.945655	1.13381	0.932808	1.06078	1.1348
27.5		1915.11	1121.75	1420.32	5151.15	864.207	5695.28	2715.92	946.457	1551.7	3136.64	4757.6	1416.55	13484.8	1433.34	1460.67	1464.06	1507.9	2070.12	2441.07	729.067	1414.9	1390.33	1374.2	4032.58	3297.53			27.5	1.08369	0.955511	0.894586	1.09742	0.952354	1.06088	0.977042	0.995973	1.0098	1.01067	1.03616	0.983452	1.16411	1.08197	0.988625	0.918561	1.02144	0.926944	1.15247	0.957173
30		1780.77	1215.51	1495.92	5181.85	1008.67	5519.15	2373.8	939.579	1600.53	3103.74	4701.46	1477.06	13778.3	1404.6	1432.8	1455.79	1591.76	2315.26	2499.35	759.142	1393.46	1299.94	1432.24	3704.13	3301.89			30	1.00767	1.03537	0.942206	1.10396	1.11156	1.02807	0.853963	0.988735	1.04158	1.00007	1.02393	1.02547	1.18945	1.06028	0.969759	0.913369	1.07825	1.03671	1.17999	0.996657
[truncated: 12 more columns]
