# Supplementary material for: Wave patterns organize cellular protrusions and control cortical dynamics
Source: Mol Syst Biol. 2019 Mar 12;15(3):e8585. doi: 10.15252/msb.20188585 (PMC6413885; doi:10.15252/msb.20188585)
Supplement: Supplementary file 25 — Source Data for Figure 7 [file MSB-15-e8585-s023.zip › Source_data_for_Figure_7/README.txt]

Fig 7G.xlsx:
Raw and processed values of average PHcrac intensities at the cortex at every time point. Each column represents the measurement of one cell.


Fig 7H.xlsx:
Each value represents the size of PHcrac crescents (percentage out of cell perimeter) in one cell. Each column contains all cells in one view. Each highted block represent data of one experiment.


Fig 7I.xlsx:
Each column represents the data of one cell corresponding to Fig 7I.


Fig 7L.xlsx:
Each value represents one data point in Fig 7L.
