# Supplementary material for: Wave patterns organize cellular protrusions and control cortical dynamics
Source: Mol Syst Biol. 2019 Mar 12;15(3):e8585. doi: 10.15252/msb.20188585 (PMC6413885; doi:10.15252/msb.20188585)
Supplement: Supplementary file 26 — Source Data for Figure 8 [file MSB-15-e8585-s024.zip]

Archive with 8 entries (5 files):
- Source_data_for_Figure_8/
- Source_data_for_Figure_8/Fig_8C.xlsx
- Source_data_for_Figure_8/README.txt
- __MACOSX/
- __MACOSX/._Source_data_for_Figure_8
- __MACOSX/Source_data_for_Figure_8/
- __MACOSX/Source_data_for_Figure_8/._Fig_8C.xlsx
- __MACOSX/Source_data_for_Figure_8/._README.txt
