# Supplementary material for: Wave patterns organize cellular protrusions and control cortical dynamics
Source: Mol Syst Biol. 2019 Mar 12;15(3):e8585. doi: 10.15252/msb.20188585 (PMC6413885; doi:10.15252/msb.20188585)
Supplement: Supplementary file 26 — Source Data for Figure 8 [file MSB-15-e8585-s024.zip › Source_data_for_Figure_8/Fig_8C.xlsx]

## Sheet: Sheet1
wt	Area	Circularity	Aspect ratio	roundness	solidity			Recruiting RacGEF1	Area	Circularity	Aspect ratio	roundness	solidity			Speading oscillator	Area	Circularity	Aspect ratio	roundness	solidity
1	171.857	0.502	1.035	0.966	0.775			1	380.547	0.525	1.119	0.893	0.871			1	335.661	0.492	1.196	0.836	0.822
2	110.103	0.868	1.216	0.822	0.915			2	311.425	0.573	1.156	0.865	0.884			2	362.044	0.583	1.115	0.897	0.881
3	152.23	0.374	1.124	0.889	0.711			3	394.491	0.707	1.113	0.899	0.931			3	343.087	0.57	1.125	0.889	0.898
4	121.113	0.525	2.052	0.487	0.764			4	313.599	0.487	1.455	0.688	0.832			4	760.53	0.511	1.188	0.842	0.748
5	334.139	0.301	2.797	0.357	0.668			5	210.365	0.545	1.306	0.766	0.833			5	784.769	0.573	1.07	0.934	0.764
6	130.209	0.556	1.355	0.738	0.774			6	254.523	0.662	1.188	0.842	0.901			6	714.886	0.537	1.248	0.801	0.675
7	148.879	0.542	2.029	0.493	0.786			7	354.158	0.7	1.105	0.905	0.912			7	454.87	0.6	1.164	0.859	0.797
8	124.943	0.504	1.287	0.777	0.755			8	174.554	0.589	1.156	0.865	0.852			8	429.057	0.628	1.147	0.872	0.766
9	196.75	0.39	1.483	0.674	0.71			9	266.919	0.587	1.252	0.799	0.867			9	472.813	0.518	1.163	0.86	0.857
10	114.412	0.571	1.374	0.728	0.789			10	537.386	0.64	1.205	0.83	0.906			10	401.985	0.388	1.191	0.84	0.534
11	170.899	0.589	1.972	0.507	0.858			11	241.477	0.535	1.141	0.876	0.844			11	378.061	0.43	1.159	0.863	0.529
12	117.284	0.636	1.773	0.564	0.825			12	129.373	0.749	1.101	0.909	0.892			12	558.75	0.585	1.265	0.79	0.78
13	152.708	0.644	1.847	0.541	0.799			13	300.012	0.535	1.245	0.803	0.846			13	412.059	0.471	1.206	0.829	0.652
14	153.666	0.507	1.894	0.528	0.752			14	226.365	0.689	1.295	0.772	0.897			14	367.651	0.724	1.233	0.811	0.882
15	112.497	0.624	1.75	0.571	0.829			15	216.805	0.503	1.685	0.593	0.851			15	444.704	0.72	1.205	0.83	0.866
16	203.452	0.315	1.591	0.629	0.712			16	317.189	0.676	1.2	0.833	0.891			16	345.724	0.627	1.34	0.746	0.855
17	134.039	0.644	1.608	0.622	0.843			17	229.912	0.66	1.071	0.934	0.883			17	391.892	0.677	1.047	0.955	0.858
18	129.252	0.657	1.461	0.684	0.816			18	259.981	0.62	1.242	0.805	0.872			18	411.083	0.726	1.306	0.766	0.896
19	136.911	0.701	1.177	0.85	0.856			19	213.104	0.665	1.2	0.834	0.877			19	376.595	0.798	1.055	0.948	0.922
20	144.092	0.441	1.766	0.566	0.671			20	498.99	0.354	1.09	0.918	0.775			20	324.305	0.69	1.031	0.97	0.874
21	140.741	0.509	1.781	0.562	0.789			21	153.12	0.572	1.223	0.817	0.848			21	970.808	0.743	1.241	0.805	0.932
22	118.72	0.604	1.133	0.883	0.801			22	122.28	0.482	1.204	0.83	0.808			22	559.065	0.759	1.029	0.971	0.931
23	207.76	0.461	1.813	0.552	0.731			23	245.948	0.469	1.378	0.726	0.82			23	915.405	0.662	1.07	0.935	0.918
24	128.773	0.579	1.539	0.65	0.779			24	150.961	0.424	1.235	0.81	0.768			24	574.175	0.753	1.017	0.983	0.94
25	214.941	0.433	1.962	0.51	0.703			25	474.935	0.454	1.237	0.809	0.84			25	196.563	0.523	1.672	0.598	0.903
26	206.324	0.362	1.047	0.955	0.655			26	125.827	0.64	1.231	0.813	0.867			26	195.949	0.633	1.186	0.843	0.924
27	110.103	0.339	1.832	0.546	0.609			27	139.396	0.533	1.318	0.758	0.826			27	214.185	0.55	1.188	0.842	0.9
28	262.811	0.473	1.494	0.669	0.773			28	181.801	0.708	1.143	0.875	0.898			28	273.496	0.642	1.371	0.729	0.872
29	164.676	0.387	1.118	0.895	0.707			29	244.561	0.496	1.134	0.882	0.853			29	657.459	0.327	1.125	0.889	0.862
30	188.612	0.624	1.28	0.782	0.827			30	182.881	0.342	1.4	0.715	0.751			30	712.434	0.581	1.186	0.843	0.874
31	232.653	0.454	2.006	0.499	0.748			31	177.946	0.606	1.186	0.844	0.848			31	767.754	0.304	1.218	0.821	0.792
32	142.177	0.618	2.355	0.425	0.853			32	277.868	0.54	1.078	0.928	0.847			32	489.088	0.533	1.121	0.892	0.827
33	226.43	0.507	2.216	0.451	0.82			33	433.763	0.607	1.185	0.844	0.905			33	585.423	0.51	1.36	0.735	0.862
34	245.099	0.519	2.43	0.411	0.769			34	164.531	0.698	1.095	0.913	0.881			34	480.988	0.556	1.282	0.78	0.876
35	124.464	0.577	1.219	0.82	0.777			35	224.052	0.573	1.373	0.729	0.866			35	581.519	0.404	1.528	0.654	0.846
36	133.081	0.52	2.088	0.479	0.757			36	241.507	0.394	1.282	0.78	0.797			36	590.313	0.466	1.486	0.673	0.845
37	231.695	0.247	1.895	0.528	0.688			37	275.092	0.598	1.128	0.886	0.86			37	689.204	0.315	1.395	0.717	0.808
38	261.375	0.352	2.745	0.364	0.658			38	209.249	0.599	1.409	0.71	0.87			38	316.268	0.59	1.04	0.961	0.888
39	187.175	0.122	2.253	0.444	0.475			39	164.994	0.639	1.229	0.814	0.884			39	296.787	0.506	1.37	0.73	0.826
40	146.006	0.625	1.479	0.676	0.804			40	290.975	0.719	1.15	0.87	0.914			40	365.692	0.351	1.415	0.707	0.777
41	119.677	0.29	1.282	0.78	0.66			41	298.839	0.439	1.359	0.736	0.838			41	409.705	0.306	1.448	0.691	0.774
42	128.773	0.717	1.226	0.815	0.829			42	126.598	0.652	1.264	0.791	0.864			42	367.256	0.47	1.148	0.871	0.868
43	165.155	0.676	1.204	0.83	0.844			43	171.47	0.538	1.38	0.725	0.855			43	266.483	0.494	1.007	0.993	0.876
44	119.199	0.692	1.241	0.806	0.825			44	114.724	0.642	1.123	0.89	0.863			44	259.709	0.744	1.304	0.767	0.909
45	136.432	0.77	1.273	0.785	0.889			45	114.262	0.75	1.027	0.973	0.907			45	251.782	0.674	1.247	0.802	0.883
46	123.028	0.583	1.602	0.624	0.785			46	531.834	0.516	1.104	0.906	0.871			46	472.027	0.381	1.842	0.543	0.774
47	111.061	0.442	1.799	0.556	0.684			47	644.708	0.576	1.211	0.826	0.887			47	260.743	0.493	1.249	0.801	0.894
48	175.208	0.679	1.193	0.838	0.839			48	121.509	0.536	1.268	0.789	0.877			48	259.709	0.328	1.222	0.818	0.841
49	120.635	0.608	1.611	0.621	0.841			49	191.053	0.608	1.191	0.84	0.872			49	217.832	0.475	1.44	0.695	0.811
50	111.539	0.258	1.342	0.745	0.631			50	316.263	0.406	1.248	0.801	0.834			50	279.651	0.395	1.086	0.921	0.858
51	168.984	0.511	1.337	0.748	0.771			51	147.569	0.529	1.025	0.975	0.871			51	279.651	0.456	1.114	0.897	0.888
52	198.664	0.113	1.974	0.507	0.45			52	158.209	0.428	1.467	0.681	0.805			52	284.322	0.577	1.233	0.811	0.885
53	117.284	0.375	1.077	0.929	0.667			53	115.958	0.743	1.255	0.797	0.89			53	290.761	0.676	1.119	0.894	0.899
54	106.752	0.693	1.107	0.904	0.818			54	169.928	0.528	1.188	0.842	0.822			54	302.376	0.522	1.122	0.892	0.846
55	134.996	0.492	1.867	0.536	0.735			55	189.974	0.566	1.152	0.868	0.86			55	298.084	0.6	1.128	0.886	0.886
56	119.199	0.536	1.109	0.902	0.781			56	114.416	0.882	1.129	0.886	0.936			56	250.234	0.57	1.239	0.807	0.885
57	136.432	0.587	2.291	0.436	0.811			57	202.31	0.418	1.17	0.855	0.798			57	224.711	0.341	1.099	0.91	0.814
58	151.751	0.576	1.409	0.71	0.788			58	140.63	0.607	1.321	0.757	0.877			58	381.853	0.599	1.13	0.885	0.91
59	106.273	0.156	1.486	0.673	0.503			59	306.857	0.523	1.14	0.878	0.872			59	362.939	0.411	1.088	0.919	0.848
60	118.72	0.785	1.479	0.676	0.881			60	115.804	0.418	1.125	0.889	0.758			60	325.032	0.356	1.309	0.764	0.828
61	108.188	0.351	1.43	0.699	0.695			61	174.091	0.35	1.149	0.87	0.791			61	415.651	0.532	1.099	0.91	0.886
62	103.401	0.818	1.417	0.706	0.876			62	272.933	0.548	1.339	0.747	0.864			62	350.923	0.358	1.995	0.501	0.786
63	117.763	0.617	2.137	0.468	0.866			63	415.568	0.44	1.198	0.835	0.826			63	730.659	0.429	1.21	0.827	0.54
64	101.486	0.559	1.168	0.857	0.753			64	101.001	0.476	1.187	0.842	0.813			64	298.312	0.526	1.214	0.824	0.87
65	175.686	0.105	2.478	0.404	0.414			65	205.856	0.537	1.133	0.883	0.847			65	304.517	0.481	1.294	0.773	0.83
66	139.304	0.431	1.606	0.623	0.764			66	100.384	0.531	1.236	0.809	0.799			66	304.344	0.294	1.218	0.821	0.758
67	102.444	0.292	2.185	0.458	0.712			67	173.012	0.521	1.239	0.807	0.825			67	336.916	0.369	1.314	0.761	0.858
68	148.4	0.537	1.909	0.524	0.773			68	132.612	0.429	1.213	0.825	0.812			68	307.446	0.495	1.055	0.948	0.89
69	96.221	0.79	1.225	0.817	0.868			69	191.824	0.525	1.301	0.769	0.851			69	306.068	0.482	1.097	0.911	0.9
70	111.539	0.514	1.717	0.582	0.717			70	157.438	0.489	1.212	0.825	0.821			70	246.832	0.736	1.577	0.634	0.917
71	142.177	0.678	1.717	0.582	0.86			71	126.135	0.638	1.109	0.902	0.855			71	308.453	0.852	1.175	0.851	0.954
72	115.848	0.677	1.732	0.577	0.818			72	210.461	0.395	1.231	0.812	0.774			72	267.103	0.868	1.18	0.847	0.949
73	106.273	0.133	1.278	0.783	0.526			73	280.043	0.506	1.372	0.729	0.864			73	270.789	0.635	1.041	0.961	0.856
74	121.113	0.323	1.475	0.678	0.632			74	214.517	0.69	1.177	0.849	0.906			74	299.65	0.55	1.118	0.894	0.882
75	101.965	0.089	1.343	0.744	0.376			75	639.963	0.526	1.072	0.933	0.858			75	321.026	0.481	1.061	0.943	0.857
76	133.081	0.4	1.736	0.576	0.679			76	134.483	0.382	1.338	0.748	0.797			76	333.147	0.58	1.079	0.927	0.878
77	127.337	0.233	1.585	0.631	0.67			77	160.381	0.411	1.23	0.813	0.778			77	215.748	0.523	1.137	0.88	0.882
78	159.41	0.363	1.774	0.564	0.718			78	205.781	0.537	1.123	0.891	0.839			78	362.077	0.75	1.19	0.841	0.907
79	234.568	0.515	1.141	0.876	0.791			79	216.389	0.421	1.119	0.894	0.81			79	387.238	0.791	1.111	0.9	0.937
80	136.911	0.219	1.663	0.601	0.61			80	170.054	0.743	1.151	0.869	0.88			80	358.113	0.571	1.177	0.85	0.849
81	170.899	0.473	1.531	0.653	0.779			81	205.625	0.377	2.151	0.465	0.759			81	355.7	0.539	1.497	0.668	0.831
82	143.613	0.584	2.053	0.487	0.779			82	141.503	0.637	1.251	0.799	0.848			82	365.006	0.808	1.161	0.861	0.939
83	161.804	0.621	1.233	0.811	0.795			83	493.78	0.451	1.249	0.801	0.83			83	360.181	0.696	1.919	0.521	0.926
84	103.88	0.627	2.269	0.441	0.851			84	199.384	0.559	1.154	0.866	0.812			84	213.624	0.219	1.486	0.673	0.75
85	162.282	0.684	1.11	0.901	0.835			85	179.882	0.576	1.196	0.836	0.847			85	208.707	0.267	1.06	0.943	0.768
86	179.516	0.585	1.118	0.895	0.771			86	307.969	0.521	1.391	0.719	0.845			86	489.949	0.585	1.11	0.901	0.883
87	184.303	0.392	2.25	0.444	0.704			87	267.093	0.586	1.165	0.858	0.867			87	488.743	0.555	1.105	0.905	0.865
88	101.965	0.713	1.108	0.902	0.837			88	162.253	0.39	1.992	0.502	0.73			88	509.079	0.764	1.108	0.902	0.926
89	162.761	0.577	2.395	0.417	0.838			89	208.121	0.615	1.172	0.853	0.857			89	540.788	0.689	1.062	0.942	0.911
90	136.911	0.549	1.543	0.648	0.75			90	318.578	0.526	1.024	0.976	0.841			90	545.097	0.559	1.035	0.967	0.885
91	156.538	0.368	1.637	0.611	0.722			91	145.716	0.626	1.108	0.902	0.874			91	524.416	0.646	1.154	0.866	0.903
92	107.231	0.141	1.496	0.668	0.564			92	215.453	0.486	1.21	0.827	0.804			92	478.92	0.416	1.17	0.855	0.83
93	101.965	0.56	1.364	0.733	0.78			93	368.97	0.318	1.024	0.977	0.753			93	395.786	0.732	1.033	0.968	0.889
94	117.763	0.764	1.515	0.66	0.869			94	153.048	0.373	1.272	0.786	0.798			94	437.784	0.617	1.373	0.728	0.887
95	100.05	0.241	1.388	0.72	0.549			95	149.616	0.638	1.028	0.973	0.84			95	439.731	0.466	1.093	0.915	0.863
96	146.485	0.341	2.546	0.393	0.75			96	203.284	0.54	1.163	0.86	0.865			96	353.509	0.693	1.037	0.965	0.895
97	186.218	0.599	1.227	0.815	0.798			97	145.248	0.509	1.064	0.94	0.81			97	210.594	0.461	1.606	0.623	0.851
98	98.614	0.386	1.285	0.778	0.671			98	179.258	0.614	1.028	0.973	0.88			98	381.85	0.494	1.024	0.977	0.929
99	122.071	0.739	1.645	0.608	0.879			99	233.395	0.557	1.061	0.943	0.87			99	389.248	0.375	1.057	0.946	0.475
100	125.422	0.752	1.47	0.68	0.865			100	245.408	0.662	1.634	0.612	0.881			100	950.662	0.717	1.286	0.778	0.924
